# Supplementary material for: New models for donor-recipient matching in lung transplantations
Source: PLoS One. 2021 Jun 4;16(6):e0252148. doi: 10.1371/journal.pone.0252148 (PMC8177410; doi:10.1371/journal.pone.0252148)
Supplement: S1 Data — (XLSX) [file pone.0252148.s001.xlsx]

## Sheet: Hoja1
sexo_rec	edad_rec	enferme2	pre_tx	sexo_do	edad_do	exitus_d	ti_in_do	io2_do	tipo_tx	TiempoIsquemiaCategorias	bypass	tailor	po2_pre	pco2_pre	fvc_pre	fvc_prep	fev1_pre	fev1_prp	Supervivencia6Meses
mujer	29	EPOC	ambulatorio	mujer	31	HC	24	400	'unip izdo'	Grande	no	no	52	46	1.5	44	0.47	16	SI
hombre	54	EPOC	ambulatorio	hombre	14	TCE	48	608	'unip dcho'	Media	no	no	66	41	1.95	48	0.65	21	SI
hombre	53	FPI	ambulatorio	hombre	24	HC	72	481	'unip dcho'	'Muy Grande'	no	no	54	39	2.5	71	2	69	SI
hombre	44	EPOC	ambulatorio	hombre	45	TCE	24	423	'unip izdo'	'Muy Grande'	no	no	55	67	1.7	43	0.54	16	SI
hombre	43	FPI	ambulatorio	hombre	16	TCE	96	590	'unip dcho'	Media	no	no	48	37	2.6	58	2.2	59	SI
hombre	42	EPOC	ambulatorio	hombre	24	TCE	48	335	'unip izdo'	Media	no	no	56	51	1.02	25	0.44	11	SI
hombre	52	EPOC	ambulatorio	hombre	36	HC	24	416	'unip dcho'	Grande	no	no	55	57	3.08	67	0.8	22	SI
hombre	37	FPI	ambulatorio	hombre	20	otra	24	395	'unip izdo'	Grande	no	no	54	33	1.59	40	1.52	45	SI
hombre	53	FPI	ambulatorio	mujer	18	TCE	48	374	'unip izdo'	'Muy Grande'	no	no	59	40	1.6	44	1.4	47	SI
hombre	54	EPOC	ambulatorio	mujer	48	HC	48	322	'unip izdo'	Grande	no	no	50	47	1.74	47	0.76	25	SI
hombre	47	EPOC	ambulatorio	hombre	24	TCE	24	433	'unip izdo'	Grande	no	no	52	49	1.9	43	0.8	19	SI
mujer	46	Bronquiec	ambulatorio	mujer	37	TCE	72	600	bipulmonar	'Muy Grande'	si	no	55	56	0.94	34	0.64	27	NO
hombre	51	FPI	hospitalizado	hombre	18	TCE	48	491	'unip izdo'	Media	no	no	35	38	1.47	32	?	?	SI
hombre	38	FPI	ambulatorio	mujer	21	TCE	24	342	'unip izdo'	Media	no	no	57	39	1.9	46	1.6	48	SI
hombre	21	Bronquiec	hospitalizado	hombre	21	TCE	48	497	bipulmonar	'Muy Grande'	no	no	42	61	1.29	26	0.68	16	NO
hombre	64	FPI	ambulatorio	hombre	55	TCE	24	450	'unip dcho'	Grande	no	no	35	44	?	29	1.33	?	NO
hombre	41	FPI	ambulatorio	hombre	21	TCE	24	460	'unip izdo'	Media	no	no	57	39	1.54	36	1.32	37	NO
hombre	57	FPI	ambulatorio	hombre	19	TCE	24	350	'unip izdo'	Media	no	no	58	37	1.6	36	1.4	30	SI
hombre	49	EPOC	ambulatorio	mujer	25	HC	24	477	'unip dcho'	Media	no	no	55	54	2.45	70	0.7	26	SI
hombre	25	'F Quística'	ambulatorio	hombre	12	TCE	24	490	bipulmonar	'Muy Grande'	no	no	73	37	2.3	41	1.08	28	SI
hombre	15	'F Quística'	ambulatorio	mujer	20	TCE	36	540	bipulmonar	'Muy Grande'	no	no	52	41	1.15	33	0.64	22	SI
mujer	51	FPI	hospitalizado	hombre	28	TCE	72	310	'unip izdo'	Media	no	no	41	48	0.75	27	0.6	25	NO
hombre	15	'F Quística'	ambulatorio	hombre	10	TCE	18	350	bipulmonar	'Muy Grande'	si	no	67	32	1.17	33	0.85	28	NO
mujer	42	Otra	hospitalizado	hombre	19	TCE	60	377	'unip dcho'	'Muy Grande'	no	no	44	38	1.13	41	0.64	27	SI
mujer	17	'F Quística'	hospitalizado	mujer	32	HC	24	350	bipulmonar	'Muy Grande'	no	no	55	63	1.46	46	0.76	27	SI
mujer	26	Bronquiec	ambulatorio	mujer	13	TCE	48	385	bipulmonar	'Muy Grande'	no	no	51	41	1.52	51	0.52	20	SI
hombre	59	EPOC	ambulatorio	mujer	25	TCE	24	308	'unip dcho'	Grande	no	no	50	50	1.7	46	0.56	18	SI
hombre	57	EPOC	ambulatorio	hombre	18	TCE	30	503	'unip dcho'	Grande	no	no	52	61	2.45	58	0.64	19	SI
hombre	57	FPI	ambulatorio	mujer	47	HC	30	459	'unip izdo'	Grande	no	no	63	41	1.9	54	1.6	56	SI
mujer	33	EPOC	ambulatorio	hombre	22	TCE	120	430	bipulmonar	'Muy Grande'	no	no	55	45	1.83	47	0.76	22	SI
hombre	57	EPOC	ambulatorio	mujer	29	ANOXIA	48	400	bipulmonar	'Muy Grande'	no	no	58	55	1.38	36	0.56	18	SI
mujer	36	'F Quística'	ambulatorio	mujer	23	HC	24	461	bipulmonar	'Muy Grande'	no	no	50	41	1.2	37	0.7	26	SI
hombre	46	EPOC	ambulatorio	mujer	51	HC	30	370	bipulmonar	'Muy Grande'	no	no	49	39	1.75	46	0.96	30	SI
mujer	15	Otra	ambulatorio	mujer	15	otra	144	510	bipulmonar	'Muy Grande'	no	no	56	35	2.1	65	0.96	35	SI
mujer	39	FPI	ambulatorio	mujer	42	HC	18	460	'unip izdo'	'Muy Grande'	no	no	72	43	0.66	23	0.68	27	NO
hombre	50	EPOC	ambulatorio	mujer	23	HC	24	320	bipulmonar	'Muy Grande'	no	no	59	43	2	58	0.8	25	SI
hombre	59	Bronquiec	ambulatorio	mujer	24	TCE	24	450	bipulmonar	'Muy Grande'	no	no	50	55	1.27	33	0.72	21	SI
mujer	37	FPI	hospitalizado	mujer	15	TCE	40	536	bipulmonar	'Muy Grande'	no	no	47	41	1.3	41	1.24	45	SI
hombre	54	FPI	ambulatorio	mujer	18	TCE	48	350	'unip dcho'	Grande	no	no	57	32	1.8	49	1.76	57	SI
hombre	37	EPOC	UCI	mujer	27	HC	72	310	bipulmonar	'Muy Grande'	no	no	55	34	2.04	42	0.73	18	SI
mujer	59	FPI	ambulatorio	mujer	24	TCE	247	530	'unip dcho'	Grande	no	no	64	35	0.82	35	0.72	37	NO
hombre	44	FPI	ambulatorio	mujer	34	TCE	27	475	'unip dcho'	Media	no	no	55	49	1.75	59	1.4	47	SI
mujer	55	EPOC	ambulatorio	hombre	20	TCE	120	400	bipulmonar	'Muy Grande'	no	no	63	58	2.14	70	0.54	25	SI
mujer	22	'F Quística'	ambulatorio	hombre	15	TCE	60	539	bipulmonar	'Muy Grande'	no	no	50	55	2.1	59	0.76	24	SI
hombre	44	Otra	hospitalizado	mujer	16	HC	24	330	bipulmonar	'Muy Grande'	si	no	55	32	3.99	88	3.4	92	NO
mujer	15	'F Quística'	UCI	mujer	21	ANOXIA	24	353	bipulmonar	'Muy Grande'	no	no	56	49	1.38	55	0.8	38	SI
mujer	37	Bronquiec	ambulatorio	hombre	24	TCE	96	500	bipulmonar	'Muy Grande'	no	si	59	60	0.71	22	0.38	12	SI
hombre	45	FPI	ambulatorio	hombre	23	TCE	24	500	'unip izdo'	'Muy Grande'	no	no	55	43	1.7	44	1.48	46	SI
mujer	20	'F Quística'	ambulatorio	hombre	17	TCE	24	572	bipulmonar	'Muy Grande'	no	no	50	70	1.07	30	0.56	18	SI
hombre	56	FPI	ambulatorio	mujer	34	HC	135	585	bipulmonar	'Muy Grande'	no	no	57	35	1.63	43	1.44	47	NO
hombre	45	'F Quística'	UCI	mujer	26	TCE	30	420	bipulmonar	'Muy Grande'	no	no	40	49	1.89	49	0.84	26	SI
mujer	24	'F Quística'	UCI	mujer	29	HC	144	500	bipulmonar	'Muy Grande'	no	no	50	75	1.08	29	0.8	26	SI
mujer	25	FPI	ambulatorio	mujer	46	HC	15	405	bipulmonar	'Muy Grande'	no	si	36	48	?	?	?	?	SI
mujer	21	'F Quística'	UCI	hombre	20	TCE	10	470	bipulmonar	'Muy Grande'	no	si	49	80	1.12	40	0.25	10	SI
mujer	30	'F Quística'	ambulatorio	mujer	38	ANOXIA	?	?	bipulmonar	Grande	no	no	62	45	1.78	51	1.04	36	NO
hombre	38	EPOC	UCI	hombre	16	TCE	32	500	bipulmonar	'Muy Grande'	no	no	38	71	1.5	34	0.48	13	SI
hombre	53	EPOC	UCI	mujer	46	HC	24	443	bipulmonar	'Muy Grande'	no	no	42	71	1.45	55	?	25	SI
hombre	53	EPOC	hospitalizado	hombre	19	TCE	48	420	bipulmonar	'Muy Grande'	no	no	52	56	1.29	38	0.64	23	NO
hombre	52	Otra	ambulatorio	?	24	?	?	?	bipulmonar	'Muy Grande'	si	no	?	?	?	?	?	?	NO
mujer	19	'F Quística'	UCI	hombre	22	TCE	36	450	bipulmonar	'Muy Grande'	si	no	?	?	?	?	?	?	NO
hombre	44	FPI	ambulatorio	hombre	45	otra	36	540	bipulmonar	'Muy Grande'	no	no	59	43	1.64	45	1.44	45	NO
hombre	27	'F Quística'	ambulatorio	mujer	42	HC	24	540	bipulmonar	'Muy Grande'	no	no	57	49	1.2	24	0.72	18	SI
hombre	50	FPI	ambulatorio	?	?	?	?	?	bipulmonar	'Muy Grande'	no	no	41	42	1.96	49	1.76	54	NO
mujer	38	Bronquiec	ambulatorio	mujer	43	HC	48	484	bipulmonar	'Muy Grande'	no	si	52	50	1.32	44	0.76	30	SI
hombre	20	'F Quística'	ambulatorio	hombre	16	TCE	48	620	bipulmonar	'Muy Grande'	no	no	47	53	2	46	0.96	25	SI
mujer	52	EPOC	ambulatorio	hombre	47	HC	27	418	bipulmonar	'Muy Grande'	no	no	35	68	1.9	57	0.56	20	SI
hombre	54	EPOC	hospitalizado	hombre	15	TCE	48	403	bipulmonar	'Muy Grande'	no	no	50	50	2.85	63	1.04	28	SI
mujer	23	Bronquiec	UCI	hombre	20	TCE	24	190	bipulmonar	'Muy Grande'	no	si	65	48	1.43	35	0.74	22	SI
hombre	43	EPOC	ambulatorio	hombre	33	HC	48	411	bipulmonar	'Muy Grande'	no	no	60	41	2.73	52	0.97	24	NO
hombre	47	FPI	ambulatorio	hombre	17	TCE	24	410	'unip izdo'	Media	no	no	56	38	1.9	44	1.65	47	SI
hombre	56	FPI	ambulatorio	mujer	46	HC	48	430	'unip dcho'	Grande	no	no	62	45	1.97	51	1.56	50	SI
hombre	44	EPOC	ambulatorio	hombre	18	TCE	16	510	bipulmonar	'Muy Grande'	no	no	50	48	1.95	65	0.53	18	SI
hombre	47	EPOC	ambulatorio	mujer	57	HC	18	431	bipulmonar	Grande	no	no	50	55	1.89	67	0.63	18	SI
hombre	33	'F Quística'	ambulatorio	hombre	30	TCE	16	530	bipulmonar	'Muy Grande'	no	no	?	?	?	?	?	?	NO
hombre	22	'F Quística'	ambulatorio	hombre	27	TCE	28	450	bipulmonar	'Muy Grande'	no	no	?	?	?	?	?	?	NO
mujer	19	'F Quística'	ambulatorio	mujer	16	TCE	16	600	bipulmonar	'Muy Grande'	no	no	55	42	1.67	50	0.49	20	SI
hombre	51	EPOC	hospitalizado	mujer	23	ANOXIA	72	607	bipulmonar	'Muy Grande'	no	no	?	?	?	?	?	?	NO
hombre	25	'F Quística'	ambulatorio	mujer	18	TCE	14	600	bipulmonar	'Muy Grande'	no	no	57	41	1.92	40	1	25	SI
hombre	15	'F Quística'	ambulatorio	mujer	19	TCE	24	448	bipulmonar	Grande	si	no	50	51	0.94	35	0.79	35	NO
mujer	53	FPI	ambulatorio	mujer	50	HC	24	514	bipulmonar	'Muy Grande'	si	no	64	39	1.33	45	1.16	46	NO
mujer	21	'F Quística'	ambulatorio	hombre	20	TCE	25	439	bipulmonar	Grande	no	si	57	45	1.7	44	0.84	26	SI
hombre	62	FPI	ambulatorio	hombre	20	TCE	24	430	'unip dcho'	Grande	no	no	69	43	1.98	85	1.8	59	SI
mujer	15	'F Quística'	UCI	hombre	23	TCE	48	549	bipulmonar	'Muy Grande'	no	si	47	35	?	26	?	30	NO
hombre	60	EPOC	ambulatorio	mujer	47	HC	72	392	bipulmonar	'Muy Grande'	no	no	53	54	2.7	65	0.92	28	SI
hombre	30	Otra	UCI	mujer	25	HC	32	559	bipulmonar	'Muy Grande'	no	no	54	75	?	37	?	22	NO
mujer	17	'F Quística'	ambulatorio	mujer	29	TCE	28	450	bipulmonar	'Muy Grande'	no	no	78	38	131	47	0.8	34	SI
hombre	57	EPOC	ambulatorio	hombre	45	HC	30	648	bipulmonar	'Muy Grande'	si	no	?	?	?	?	?	?	NO
hombre	19	'F Quística'	ambulatorio	hombre	28	TCE	24	495	bipulmonar	'Muy Grande'	no	no	?	?	?	?	?	?	SI
hombre	58	Bronquiec	ambulatorio	hombre	27	TCE	40	330	bipulmonar	'Muy Grande'	no	no	48	49	2.51	56	0.96	27	SI
mujer	53	EPOC	ambulatorio	hombre	15	TCE	14	500	bipulmonar	Grande	no	no	69	42	1.01	35	0.39	18	SI
hombre	44	EPOC	ambulatorio	hombre	21	TCE	24	514	bipulmonar	Grande	no	no	62	36	2.07	44	0.69	19	SI
hombre	56	EPOC	ambulatorio	hombre	53	HC	48	?	'unip izdo'	Media	no	no	53	50	2.51	66	0.94	30	NO
hombre	25	EPOC	ambulatorio	mujer	37	HC	24	466	bipulmonar	Grande	no	no	91	45	2.31	50	1.09	29	SI
hombre	56	FPI	ambulatorio	hombre	45	HC	24	450	'unip izdo'	Media	no	no	54	44	2.49	48	2.18	56	SI
hombre	58	FPI	ambulatorio	hombre	22	TCE	12	334	'unip izdo'	Media	no	no	52	50	0.97	22	0.91	27	SI
hombre	26	'F Quística'	ambulatorio	?	24	?	?	?	bipulmonar	'Muy Grande'	no	no	?	?	?	?	?	?	NO
mujer	55	FPI	ambulatorio	hombre	24	TCE	24	484	'unip izdo'	Media	no	no	39	49	1.67	45	1.36	49	SI
mujer	39	FPI	ambulatorio	hombre	47	HC	24	?	'unip izdo'	Grande	no	no	43	45	0.76	24	0.7	28	NO
mujer	31	FPI	ambulatorio	mujer	16	TCE	168	510	'unip izdo'	Media	no	no	44	44	0.79	22	0.79	27	NO
hombre	42	'F Quística'	ambulatorio	hombre	18	TCE	24	600	bipulmonar	Grande	no	no	50	60	1.57	31	0.88	21	SI
mujer	53	FPI	ambulatorio	mujer	57	HC	30	500	'unip dcho'	Pequena	no	no	45	56	0.97	31	0.95	40	SI
mujer	22	'F Quística'	ambulatorio	mujer	30	TCE	12	496	bipulmonar	'Muy Grande'	si	no	63	32	1.31	33	0.73	22	SI
hombre	67	FPI	ambulatorio	hombre	44	HC	96	400	'unip dcho'	Pequena	no	no	48	39	2.14	45	1.69	50	NO
hombre	50	FPI	ambulatorio	hombre	27	TCE	40	553	'unip izdo'	Grande	no	no	61	40	1.89	42	1.56	46	SI
hombre	64	FPI	ambulatorio	hombre	27	TCE	40	553	'unip dcho'	Grande	no	no	73	47	1.77	43	1.44	48	SI
hombre	60	EPOC	ambulatorio	hombre	22	TCE	20	455	'unip izdo'	Media	no	no	51	67	1.67	39	0.5	16	SI
hombre	59	EPOC	ambulatorio	mujer	22	TCE	24	?	'unip dcho'	Media	no	no	55	43	1.15	27	0.49	16	SI
mujer	60	FPI	ambulatorio	mujer	18	TCE	?	?	'unip dcho'	Media	no	no	53	38	0.83	27	0.71	31	NO
hombre	42	Otra	hospitalizado	mujer	33	HC	24	491	'unip dcho'	Grande	no	no	43	47	1.92	45	1.51	43	NO
hombre	65	EPOC	ambulatorio	?	?	?	?	?	'unip izdo'	Grande	no	no	55	42	2.96	81	0.88	31	SI
hombre	44	FPI	ambulatorio	mujer	20	HC	24	613	'unip dcho'	Grande	no	no	66	43	1.53	32	1.38	38	NO
hombre	26	'F Quística'	ambulatorio	hombre	19	TCE	20	540	bipulmonar	Grande	no	no	73	39	2.62	101	1	45	SI
hombre	63	FPI	ambulatorio	mujer	42	HC	48	450	'unip dcho'	Grande	si	no	?	?	?	?	?	?	NO
mujer	19	'F Quística'	hospitalizado	hombre	17	TCE	24	500	bipulmonar	'Muy Grande'	no	no	32	80	1.29	40	0.72	26	SI
hombre	52	EPOC	ambulatorio	hombre	18	TCE	24	492	bipulmonar	'Muy Grande'	no	no	62	41	2.17	46	0.88	23	SI
hombre	61	FPI	ambulatorio	mujer	39	ISQUEMICO	18	365	'unip dcho'	Media	no	no	57	35	2.63	58	2.13	64	SI
mujer	24	'F Quística'	ambulatorio	mujer	22	HC	48	596	bipulmonar	Grande	no	no	60	43	1.03	29.6	0.64	21.8	SI
hombre	63	FPI	ambulatorio	hombre	43	HC	?	350	'unip dcho'	Media	no	no	82	30	2.77	57	2.19	62	NO
hombre	55	EPOC	ambulatorio	mujer	35	HC	18	430	bipulmonar	Media	no	no	60	49	0.53	36.5	0.51	16.3	NO
mujer	42	FPI	ambulatorio	mujer	29	HC	24	490	bipulmonar	'Muy Grande'	si	si	65	39	1.03	34	0.9	37	NO
hombre	53	EPOC	ambulatorio	hombre	19	TCE	18	360	bipulmonar	'Muy Grande'	no	no	57	42	1.6	34.6	0.7	20	SI
mujer	27	Otra	ambulatorio	mujer	24	HC	21	563	bipulmonar	Grande	no	no	63	48	0.92	27	0.31	13	SI
mujer	51	FPI	ambulatorio	mujer	35	HC	20	453	'unip dcho'	Media	no	no	40	50	0.74	23.5	0.66	27.6	SI
hombre	58	EPOC	ambulatorio	hombre	30	TCE	24	500	bipulmonar	'Muy Grande'	no	no	70	30	1.79	37.7	0.7	20	NO
hombre	41	FPI	UCI	hombre	44	HC	30	460	bipulmonar	'Muy Grande'	si	si	27	57	?	33	?	36	NO
mujer	51	FPI	ambulatorio	mujer	35	HC	16	559	'unip izdo'	Media	no	no	41	43	1.14	38	1.07	45.7	NO
hombre	48	EPOC	ambulatorio	hombre	21	ANOXIA	92	470	bipulmonar	Grande	no	no	71	49	3.12	67.5	0.84	22.3	SI
hombre	58	EPOC	ambulatorio	hombre	15	TCE	29	605	bipulmonar	Grande	no	no	54	53	1.26	27	0.57	16	SI
mujer	54	FPI	ambulatorio	hombre	21	TCE	144	400	'unip dcho'	Media	no	no	58	43	0.81	29	0.74	34	SI
hombre	15	'F Quística'	UCI	mujer	12	?	?	?	bipulmonar	'Muy Grande'	si	no	72	29	2.88	38.9	1.51	42	SI
mujer	58	EPOC	ambulatorio	hombre	14	TCE	?	510	bipulmonar	'Muy Grande'	no	no	?	?	?	?	?	?	NO
hombre	55	EPOC	ambulatorio	mujer	41	ISQUEMICO	54	537	bipulmonar	Grande	no	no	61	46	1.39	35.6	0.67	22.6	SI
hombre	53	FPI	ambulatorio	hombre	17	TCE	72	520	bipulmonar	'Muy Grande'	no	no	35	40	2.76	54.5	1.99	45	SI
hombre	57	FPI	ambulatorio	?	?	?	?	?	'unip dcho'	'Muy Grande'	no	no	86	40	2.48	50.6	2.1	57.6	SI
mujer	22	FPI	ambulatorio	?	?	?	?	?	bipulmonar	'Muy Grande'	si	si	?	?	?	?	?	?	NO
mujer	52	Otra	ambulatorio	mujer	52	TCE	24	?	bipulmonar	'Muy Grande'	no	no	?	?	?	?	?	?	NO
mujer	54	FPI	ambulatorio	hombre	39	TCE	32	380	'unip dcho'	Media	no	no	35	61	0.99	27	0.91	33	SI
hombre	60	FPI	ambulatorio	mujer	44	HC	30	?	'unip izdo'	Grande	no	no	66	39	2.44	57.4	2.11	67.3	SI
hombre	62	EPOC	ambulatorio	?	?	?	?	?	'unip dcho'	'Muy Grande'	no	si	58	59	1.29	37	0.51	18.4	SI
hombre	56	EPOC	ambulatorio	hombre	49	ISQUEMICO	24	450	bipulmonar	'Muy Grande'	no	no	73	76	1.37	27	0.6	16	SI
hombre	20	'F Quística'	ambulatorio	hombre	17	TCE	16	525	bipulmonar	Grande	no	no	54	43	2.2	42.6	1.12	26.5	SI
hombre	66	FPI	ambulatorio	?	?	?	?	?	'unip dcho'	'Muy Grande'	no	?	58	42	1.43	39	1.39	53	NO
hombre	58	EPOC	ambulatorio	hombre	43	HC	24	285	'unip izdo'	Grande	no	no	31	53	1.3	29	1.13	34	SI
hombre	45	FPI	ambulatorio	mujer	47	HC	12	?	bipulmonar	'Muy Grande'	no	no	76	39	1720	38	1300	37	SI
mujer	20	'F Quística'	ambulatorio	hombre	29	TCE	20	520	bipulmonar	'Muy Grande'	no	no	60	46	?	?	?	34	NO
hombre	48	Bronquiec	ambulatorio	hombre	24	TCE	19	557	bipulmonar	'Muy Grande'	no	no	54	50	1.57	34.7	0.78	22.5	SI
mujer	46	EPOC	ambulatorio	hombre	17	TCE	30	550	bipulmonar	'Muy Grande'	no	no	58	38	2.51	69.6	0.82	29.5	SI
hombre	37	FPI	hospitalizado	hombre	33	HC	48	320	bipulmonar	'Muy Grande'	no	no	91	66	?	?	?	?	SI
hombre	65	FPI	ambulatorio	hombre	49	HC	18	360	'unip dcho'	Media	no	no	90	35	1.59	31	1.31	43.3	NO
hombre	54	FPI	ambulatorio	mujer	21	TCE	24	575	'unip izdo'	Media	no	no	49	41	1.8	40.2	1.53	45.5	SI
hombre	59	EPOC	ambulatorio	hombre	37	TCE	144	417	'unip dcho'	Grande	no	no	57	60	1.06	26.4	0.51	17	SI
mujer	38	'F Quística'	ambulatorio	hombre	22	HC	20	360	bipulmonar	'Muy Grande'	no	si	51	43	?	?	0.73	26	SI
mujer	55	FPI	ambulatorio	hombre	40	HC	24	489	'unip dcho'	Media	no	no	76	39	1.44	48	1.3	58	SI
hombre	56	FPI	ambulatorio	hombre	19	TCE	10	492	'unip dcho'	Media	no	no	49	40	1.03	23.9	1.03	31.9	NO
hombre	59	EPOC	ambulatorio	hombre	27	TCE	24	506	'unip izdo'	Media	no	no	58	59	1.27	31.4	3	14.3	SI
hombre	17	'F Quística'	UCI	hombre	45	TCE	12	482	bipulmonar	'Muy Grande'	no	no	69	62	0.83	21.2	0.55	17.1	SI
hombre	20	'F Quística'	ambulatorio	mujer	33	HC	24	650	bipulmonar	'Muy Grande'	no	no	56	53	1.34	26.5	0.77	18.6	SI
hombre	61	EPOC	ambulatorio	hombre	49	TCE	48	528	'unip dcho'	Media	no	no	53	46	1.71	45.2	0.76	27.3	NO
hombre	23	'F Quística'	ambulatorio	mujer	37	HC	264	510	bipulmonar	'Muy Grande'	si	no	53	40	1.68	36	1	26	SI
mujer	37	'F Quística'	UCI	mujer	15	HC	24	515	bipulmonar	'Muy Grande'	si	no	41	44	1.5	40.9	1.05	35.9	SI
mujer	27	'F Quística'	UCI	mujer	48	otra	72	526	bipulmonar	'Muy Grande'	no	no	?	?	?	?	?	?	SI
mujer	45	FPI	ambulatorio	mujer	38	HC	24	600	'unip dcho'	Media	no	no	51	42	0.75	22.3	0.75	28	SI
hombre	21	'F Quística'	hospitalizado	?	?	?	?	?	bipulmonar	'Muy Grande'	no	no	50	59	0.71	16.3	0.54	14.9	SI
hombre	63	EPOC	ambulatorio	mujer	56	HC	72	545	'unip dcho'	'Muy Grande'	si	no	?	?	?	?	?	?	NO
mujer	15	'F Quística'	hospitalizado	mujer	45	HC	72	500	bipulmonar	'Muy Grande'	si	no	42	50	0.77	23.4	0.52	18.6	SI
mujer	20	'F Quística'	ambulatorio	mujer	22	HC	12	490	bipulmonar	'Muy Grande'	no	no	97	42	2.12	53.4	1.39	42.1	SI
mujer	58	FPI	ambulatorio	mujer	54	TCE	24	450	'unip izdo'	Grande	no	no	75	44	0.85	28.3	0.82	36.5	NO
hombre	27	Otra	ambulatorio	mujer	16	TCE	60	650	bipulmonar	Grande	no	no	67	54	0.58	12	0.49	12	SI
mujer	23	'F Quística'	hospitalizado	hombre	28	HC	24	582	bipulmonar	'Muy Grande'	no	no	61	46	1.63	39	0.74	21	SI
mujer	27	'F Quística'	ambulatorio	mujer	23	HC	36	575	bipulmonar	'Muy Grande'	no	no	69	62	0.83	21.1	0.55	17.1	SI
hombre	46	EPOC	ambulatorio	mujer	24	HC	24	518	bipulmonar	'Muy Grande'	si	no	37	55	1.35	32	0.63	19.2	SI
hombre	62	FPI	ambulatorio	hombre	49	HC	125	525	'unip dcho'	Pequena	no	no	49	37	2.33	50	2.14	62.3	SI
hombre	55	EPOC	ambulatorio	mujer	27	ISQUEMICO	48	520	bipulmonar	Media	no	no	58	44	1.71	33.3	0.73	19.1	SI
mujer	17	'F Quística'	hospitalizado	mujer	37	HC	20	588	'bilobular cadáver'	Grande	si	si	49	109	0.9	32.4	0.47	19.8	NO
hombre	31	FPI	UCI	mujer	42	ISQUEMICO	12	432	bipulmonar	'Muy Grande'	no	no	34	56	1.87	37	1.69	42	NO
hombre	42	FPI	ambulatorio	mujer	44	HC	24	475	'unip dcho'	Media	no	no	73	40	1.36	27.7	1.21	31.7	NO
hombre	61	FPI	ambulatorio	mujer	54	HC	18	450	'unip izdo'	Media	no	?	65	35	4	50.5	1.83	58.7	SI
hombre	52	EPOC	ambulatorio	hombre	16	TCE	96	575	bipulmonar	'Muy Grande'	no	no	55	58	1.78	35.3	0.6	15.8	SI
hombre	53	EPOC	ambulatorio	hombre	49	TCE	24	508	bipulmonar	'Muy Grande'	no	no	50	52	5.03	2.9	3.78	0.8	NO
hombre	60	EPOC	ambulatorio	hombre	30	?	24	490	'unip izdo'	Media	no	no	65	47	1.66	43.2	0.42	14.7	SI
hombre	57	EPOC	ambulatorio	hombre	44	TCE	24	490	bipulmonar	Grande	no	no	66	41	2.11	46.9	0.74	22.4	SI
hombre	24	'F Quística'	ambulatorio	hombre	40	TCE	24	550	bipulmonar	'Muy Grande'	no	no	52	50	1.16	26.9	0.61	17.1	SI
mujer	57	EPOC	ambulatorio	mujer	35	HC	24	654	bipulmonar	Grande	no	no	52	40	2.42	69.8	0.65	25.3	NO
mujer	47	EPOC	ambulatorio	mujer	48	HC	24	425	bipulmonar	Grande	no	no	46	58	1.53	48.1	0.55	22.3	SI
hombre	58	EPOC	ambulatorio	hombre	33	TCE	30	530	bipulmonar	'Muy Grande'	no	no	64	51	3.4	64.8	0.68	17.4	SI
hombre	63	EPOC	ambulatorio	hombre	31	TCE	12	550	'unip dcho'	Media	no	no	61	38	3.22	72.3	1.05	32	SI
mujer	56	EPOC	ambulatorio	mujer	36	HC	24	501	bipulmonar	'Muy Grande'	no	no	72	46	1.53	55.5	0.49	23.6	NO
mujer	19	Bronquiec	ambulatorio	hombre	21	TCE	14	528	bipulmonar	Media	no	si	55	46	1.4	46.8	0.83	32.4	SI
hombre	53	FPI	ambulatorio	mujer	16	TCE	18	330	'unip dcho'	Grande	no	no	49	43	1.85	43	1.39	42.5	NO
hombre	21	'F Quística'	ambulatorio	hombre	24	TCE	12	400	bipulmonar	'Muy Grande'	no	no	50	58	2.46	50	1.22	30	SI
hombre	15	'F Quística'	ambulatorio	hombre	10	ANOXIA	72	600	Ho+Bipulm	'Muy Grande'	si	no	41	78	0.81	29.2	0.44	18.7	SI
hombre	56	EPOC	ambulatorio	?	?	?	?	?	'unip dcho'	'Muy Grande'	no	?	?	?	?	?	?	?	NO
hombre	21	'F Quística'	ambulatorio	?	?	?	?	?	bipulmonar	Grande	no	no	57	41	1.42	22.9	0.55	14.1	NO
hombre	67	FPI	ambulatorio	hombre	24	TCE	120	444	'unip dcho'	Media	no	no	40	40	1.66	43	1.44	52	SI
hombre	59	EPOC	ambulatorio	mujer	54	HC	26	470	'unip izdo'	Media	no	no	64	48	1.36	35	0.49	17	SI
hombre	59	FPI	UCI	?	?	?	?	?	'unip dcho'	'Muy Grande'	si	no	49	35	1.61	38.1	1.46	46	NO
hombre	53	FPI	ambulatorio	mujer	58	HC	72	465	'unip dcho'	Media	no	no	58	38	1.88	41.3	1.59	46.3	SI
mujer	23	'F Quística'	ambulatorio	mujer	39	ISQUEMICO	?	600	bipulmonar	'Muy Grande'	si	no	57	40	1.33	31.8	0.62	18.1	NO
mujer	59	FPI	ambulatorio	mujer	54	ISQUEMICO	10	475	'unip dcho'	'Muy Grande'	no	?	?	?	?	?	?	?	NO
hombre	23	'F Quística'	UCI	mujer	37	HC	24	490	bipulmonar	'Muy Grande'	si	no	?	?	?	?	1.49	38	SI
hombre	40	FPI	ambulatorio	mujer	42	ISQUEMICO	18	394	'unip izdo'	'Muy Grande'	no	no	76	44	1.4	29.4	1.25	23.7	SI
hombre	50	FPI	hospitalizado	mujer	58	ISQUEMICO	12	502	'unip dcho'	Media	no	no	69	44	1.44	34.1	1.3	40.3	SI
hombre	57	FPI	ambulatorio	mujer	52	HC	300	586	'unip dcho'	Grande	no	no	62	35	2.95	73	2.34	77.5	SI
mujer	46	EPOC	ambulatorio	hombre	32	ISQUEMICO	30	330	'unip dcho'	'Muy Grande'	no	?	36	44	0.99	35	0.43	19	NO
hombre	56	EPOC	ambulatorio	mujer	52	ISQUEMICO	18	408	'unip dcho'	Grande	no	no	62	68	2.18	51.1	0.52	16.4	SI
hombre	59	EPOC	ambulatorio	mujer	54	ISQUEMICO	18	473	'unip dcho'	Grande	no	no	59	59	1.47	37.4	0.52	17.7	SI
hombre	52	EPOC	ambulatorio	hombre	49	ISQUEMICO	24	516	bipulmonar	'Muy Grande'	si	no	63	57	1.95	38.9	0.64	16.8	NO
hombre	49	FPI	ambulatorio	mujer	46	HC	24	343	'unip dcho'	Grande	no	no	39	35	1.25	1.3	31.1	1.3	NO
hombre	51	EPOC	ambulatorio	hombre	20	otra	40	464	'unip izdo'	Grande	si	no	?	?	1.25	25.1	0.58	15.4	SI
hombre	35	Otra	ambulatorio	hombre	52	ISQUEMICO	24	369	bipulmonar	Grande	no	no	61	38	2.93	57.5	1.37	34.2	SI
mujer	26	'F Quística'	ambulatorio	mujer	20	HC	20	533	bipulmonar	'Muy Grande'	si	no	?	?	?	?	?	?	SI
hombre	59	EPOC	ambulatorio	hombre	35	HC	36	509	'unip izdo'	Media	no	no	63	46	2.77	56.2	0.66	18.1	SI
mujer	17	'F Quística'	ambulatorio	mujer	40	otra	48	417	bipulmonar	'Muy Grande'	si	no	72	38	2.27	67.2	1.34	40.1	SI
hombre	21	'F Quística'	UCI	hombre	51	HC	18	422	bipulmonar	'Muy Grande'	si	?	48	45	?	?	?	?	NO
hombre	58	FPI	ambulatorio	hombre	53	HC	48	377	'unip dcho'	Media	no	no	38	40	?	?	?	?	NO
mujer	29	'F Quística'	ambulatorio	mujer	25	ISQUEMICO	8	492	bipulmonar	'Muy Grande'	no	si	48	37	0.63	20	0.51	19	SI
hombre	59	FPI	ambulatorio	hombre	28	ISQUEMICO	33	473	'unip izdo'	Media	no	no	50	49	1.71	39.5	0.99	31	NO
hombre	62	FPI	ambulatorio	mujer	29	ANOXIA	48	617	'unip dcho'	Grande	no	no	59	37	2.1	48.3	1.86	58.9	NO
hombre	37	Otra	ambulatorio	mujer	47	TCE	48	543	bipulmonar	'Muy Grande'	si	no	65	45	1.23	?	0.97	?	NO
hombre	63	EPOC	ambulatorio	mujer	36	HC	12	457	'unip dcho'	Media	no	no	57	49	1.76	47	0.79	29	SI
hombre	27	'F Quística'	ambulatorio	hombre	28	TCE	12	437	bipulmonar	Grande	no	no	65	47	1.39	25	0.8	18	SI
hombre	39	Otra	ambulatorio	mujer	39	ISQUEMICO	36	492	bipulmonar	Grande	si	no	50	49	1.62	31.5	1.1	27.6	SI
hombre	61	EPOC	ambulatorio	hombre	63	HC	48	543	'unip dcho'	'Muy Grande'	si	?	?	?	?	?	?	?	NO
hombre	62	EPOC	ambulatorio	mujer	48	ANOXIA	96	439	'unip dcho'	Grande	no	no	69	44	2.75	65.2	0.63	20.3	SI
hombre	60	EPOC	ambulatorio	hombre	33	TCE	30	449	bipulmonar	Grande	no	no	51	50	1.79	40.8	0.48	15	SI
hombre	55	EPOC	ambulatorio	hombre	40	TCE	24	453	bipulmonar	Grande	no	no	43	54	2.04	39.7	0.6	15.6	SI
hombre	18	'F Quística'	ambulatorio	hombre	18	HC	72	484	Ho+Bipulm	Grande	no	no	79	39	1.98	58	1.14	40	SI
hombre	37	Otra	ambulatorio	mujer	42	otra	24	450	bipulmonar	Grande	no	no	36	53	1.47	31.5	0.68	18.3	SI
hombre	61	FPI	ambulatorio	mujer	42	HC	24	444	'unip dcho'	'Muy Grande'	no	no	46	59	1.2	32	0.46	16.6	SI
mujer	59	FPI	ambulatorio	hombre	43	HC	24	545	'unip dcho'	Media	no	no	67	45	1.29	45.9	0.97	46	SI
mujer	18	'F Quística'	ambulatorio	mujer	30	otra	24	553	bipulmonar	'Muy Grande'	no	no	64	40	1.04	39	0.51	22	SI
hombre	63	FPI	ambulatorio	mujer	54	HC	240	467	'unip izdo'	'Muy Grande'	no	?	?	?	?	?	?	?	NO
hombre	53	FPI	ambulatorio	mujer	48	TCE	24	430	bipulmonar	Grande	no	si	61	43	1.47	32	1.21	34	NO
hombre	49	EPOC	ambulatorio	hombre	34	TCE	24	569	'unip izdo'	Pequena	no	?	76	36	3.15	70.4	0.84	24.4	SI
hombre	58	EPOC	ambulatorio	hombre	19	TCE	24	512	'unip dcho'	Grande	no	no	52	50	2.41	49	0.84	13	SI
hombre	65	FPI	ambulatorio	mujer	29	ANOXIA	135	462	'unip izdo'	'Muy Grande'	no	no	48	32	2.31	53.4	2.03	64.7	SI
hombre	64	EPOC	ambulatorio	hombre	28	TCE	96	492	'unip dcho'	Media	no	no	56	60	0.96	22	0.47	14.7	SI
hombre	59	EPOC	ambulatorio	hombre	41	HC	19	647	'unip izdo'	Media	no	no	64	44	1.48	36	0.64	21	SI
hombre	33	Otra	hospitalizado	hombre	19	TCE	24	480	'unip dcho'	Grande	no	no	58	30	2.91	71.6	0.92	28.4	SI
hombre	57	EPOC	ambulatorio	hombre	32	TCE	48	412	'unip izdo'	Media	no	no	?	?	?	?	?	?	SI
mujer	57	EPOC	ambulatorio	mujer	54	HC	60	604	bipulmonar	Media	no	no	67	39	1.85	58	0.63	26.6	SI
hombre	60	FPI	ambulatorio	mujer	49	ANOXIA	24	436	'unip dcho'	'Muy Grande'	no	no	78	43	1.43	30.7	1.38	40.8	SI
hombre	62	EPOC	ambulatorio	hombre	38	ISQUEMICO	24	554	'unip izdo'	Media	no	no	40	48	2.04	40.3	0.71	19.2	SI
hombre	63	EPOC	ambulatorio	hombre	60	HC	24	470	bipulmonar	Grande	no	no	51	50	1.41	?	0.49	16.3	SI
mujer	19	'F Quística'	ambulatorio	mujer	16	otra	48	570	bipulmonar	'Muy Grande'	si	no	79	36	2.11	63.5	1.37	48	SI
hombre	39	Bronquiec	ambulatorio	hombre	55	otra	72	559	bipulmonar	'Muy Grande'	si	?	53	41	1.27	23	1.04	24	NO
mujer	57	FPI	ambulatorio	mujer	59	HC	216	465	'unip izdo'	Media	no	no	66	26	1.29	45	0.9	42	SI
hombre	66	FPI	ambulatorio	hombre	42	ANOXIA	72	617	'unip dcho'	Media	no	no	60	33	1.73	35	1.5	42	SI
hombre	59	EPOC	ambulatorio	hombre	35	HC	18	506	'unip dcho'	Media	no	no	57	54	1.82	39	0.81	23.5	NO
hombre	52	FPI	ambulatorio	hombre	46	HC	92	500	'unip dcho'	Media	no	no	39	40	1.66	39.2	1.47	45.5	SI
hombre	60	EPOC	ambulatorio	hombre	54	HC	92	358	bipulmonar	Grande	no	no	59	40	2.9	60	0.86	24	SI
mujer	60	EPOC	ambulatorio	hombre	32	TCE	28	444	'unip dcho'	Grande	no	no	45	62	1.29	30.5	0.38	12	SI
hombre	26	'F Quística'	hospitalizado	hombre	54	HC	12	390	bipulmonar	Grande	no	si	42	65	?	?	?	?	NO
mujer	28	'F Quística'	ambulatorio	mujer	18	ANOXIA	48	486	bipulmonar	Grande	si	no	61	38	0.77	22.8	0.56	19.7	SI
mujer	59	FPI	ambulatorio	mujer	58	HC	24	452	'unip dcho'	'Muy Grande'	si	si	48	46	1.04	33.5	0.86	37.4	NO
hombre	60	FPI	ambulatorio	hombre	45	HC	120	465	'unip dcho'	Grande	no	no	74	36	2.45	46.9	2.07	53.7	SI
hombre	62	EPOC	ambulatorio	mujer	61	HC	72	549	bipulmonar	'Muy Grande'	no	si	45	52	1.21	31.6	0.5	17.9	NO
mujer	18	'F Quística'	UCI	mujer	31	HC	24	583	bipulmonar	'Muy Grande'	si	no	56	55	2.33	64	1.34	42	NO
hombre	54	EPOC	ambulatorio	hombre	66	HC	24	572	'unip dcho'	Media	no	no	45	62	1.29	30.5	0.38	12	SI
hombre	64	EPOC	ambulatorio	hombre	25	TCE	16	554	'unip dcho'	'Muy Grande'	no	no	50	29	4.5	96.4	1.88	55.4	NO
hombre	35	Otra	ambulatorio	hombre	18	TCE	48	530	bipulmonar	'Muy Grande'	no	no	63	43	1.26	26.9	0.51	13.7	SI
mujer	50	EPOC	ambulatorio	mujer	40	TCE	40	371	bipulmonar	Media	no	si	63	37	1.73	50	0.72	27	SI
hombre	60	EPOC	ambulatorio	hombre	36	TCE	72	494	'unip dcho'	Grande	no	no	63	62	1.68	37.3	0.57	17.3	NO
mujer	28	FPI	ambulatorio	hombre	43	HC	8	380	'unip dcho'	'Muy Grande'	si	si	?	?	1.41	39.8	1.26	44.7	NO
hombre	62	FPI	ambulatorio	hombre	61	TCE	24	393	'unip dcho'	'Muy Grande'	no	no	51	43	2.77	55.7	2.16	59.4	NO
hombre	49	FPI	hospitalizado	mujer	54	HC	24	426	bipulmonar	'Muy Grande'	no	no	?	?	?	?	?	?	NO
hombre	59	EPOC	ambulatorio	hombre	37	HC	48	509	'unip dcho'	Media	no	no	59	46	1.83	41.9	0.61	18.9	NO
mujer	24	'F Quística'	ambulatorio	mujer	20	ANOXIA	24	522	bipulmonar	Media	no	no	59	47	1.64	39.9	0.68	20.1	SI
hombre	28	'F Quística'	ambulatorio	hombre	30	TCE	18	583	bipulmonar	'Muy Grande'	si	no	61	45	1.72	36.4	0.69	18.1	SI
hombre	40	Otra	ambulatorio	mujer	45	ISQUEMICO	48	486	bipulmonar	Grande	no	si	72	40	1.03	20.9	0.94	24.3	SI
hombre	19	'F Quística'	hospitalizado	mujer	49	HC	24	420	bipulmonar	'Muy Grande'	si	no	?	?	2.33	74	1.59	61	NO
hombre	55	EPOC	ambulatorio	hombre	48	HC	24	520	bipulmonar	Grande	no	no	51	42	3.09	68	1.16	33.9	SI
hombre	54	EPOC	ambulatorio	hombre	53	HC	216	428	bipulmonar	'Muy Grande'	si	no	54	53	2.43	52	0.71	20	SI
hombre	33	'F Quística'	hospitalizado	hombre	48	HC	20	408	bipulmonar	Grande	no	no	51	54	1.34	24	0.6	13.9	SI
hombre	61	EPOC	ambulatorio	hombre	52	HC	48	408	'unip dcho'	Media	no	no	67	44	1.32	32.8	0.53	18	SI
hombre	55	EPOC	ambulatorio	hombre	40	HC	48	422	bipulmonar	'Muy Grande'	no	no	73	49	2.01	43	0.49	14	SI
hombre	21	'F Quística'	hospitalizado	hombre	44	HC	72	370	bipulmonar	Grande	no	no	45	65	1.05	22	0.58	14	SI
hombre	63	FPI	ambulatorio	mujer	52	ISQUEMICO	22	515	'unip dcho'	Media	no	no	?	?	?	?	?	?	SI
hombre	57	EPOC	ambulatorio	hombre	32	TCE	20	516	'unip dcho'	Grande	no	no	?	?	?	?	?	?	SI
mujer	42	Otra	ambulatorio	mujer	51	HC	24	390	bipulmonar	Grande	no	si	53	36	1.45	40.6	1.24	44.2	NO
hombre	61	EPOC	ambulatorio	hombre	45	ISQUEMICO	72	360	'unip dcho'	Grande	no	no	66	44	2.42	60	0.6	20.1	SI
hombre	53	FPI	ambulatorio	hombre	22	TCE	20	407	bipulmonar	Grande	no	no	68	35	2.6	54	2.18	60	SI
hombre	59	EPOC	ambulatorio	mujer	62	HC	96	621	bipulmonar	Media	no	no	74	42	2.23	44.7	1	27	SI
mujer	27	FPI	ambulatorio	mujer	42	HC	32	357	'unip izdo'	Media	no	no	?	?	1.34	37	1.3	41.3	SI
mujer	21	'F Quística'	hospitalizado	mujer	21	ANOXIA	36	596	bipulmonar	Media	no	no	76	37	2.64	67.6	1.63	47.3	SI
mujer	59	EPOC	ambulatorio	mujer	61	HC	18	549	'unip dcho'	Media	no	no	58	42	1.91	64	0.65	29	SI
mujer	29	'F Quística'	ambulatorio	hombre	23	HC	7	503	bipulmonar	'Muy Grande'	no	no	64	42	1.53	31.8	0.81	24.8	SI
hombre	64	EPOC	ambulatorio	mujer	28	TCE	18	482	'unip dcho'	Media	no	no	79	43	1.98	47	0.68	22	SI
hombre	48	FPI	ambulatorio	hombre	39	HC	24	546	'bilobular cadáver'	'Muy Grande'	si	si	61	48	1.45	26.8	1.19	28.7	SI
hombre	53	FPI	ambulatorio	mujer	46	ISQUEMICO	20	541	'unip dcho'	Media	no	no	44	43	1.7	37	1.17	34	SI
hombre	62	EPOC	ambulatorio	hombre	54	HC	24	516	bipulmonar	Grande	no	no	58	48	1.88	42.8	0.92	28.4	SI
hombre	37	'F Quística'	ambulatorio	mujer	24	HC	16	369	bipulmonar	Grande	no	no	54	52	1.61	36.5	0.66	18.8	SI
hombre	58	EPOC	ambulatorio	mujer	65	HC	12	485	'unip dcho'	Media	no	no	92	41	2.28	57	0.78	26	NO
mujer	53	EPOC	ambulatorio	mujer	51	HC	20	637	bipulmonar	Media	no	no	79	41	1.15	33	0.59	22.3	SI
hombre	60	EPOC	ambulatorio	hombre	48	TCE	20	400	'unip izdo'	Media	no	no	60	40	2.71	64	0.71	23	SI
mujer	54	EPOC	ambulatorio	hombre	50	HC	24	419	bipulmonar	'Muy Grande'	no	no	67	50	2.58	74	0.83	36	SI
hombre	57	FPI	ambulatorio	mujer	57	TCE	10	481	'unip dcho'	Media	si	no	52	48	2.07	63.8	1.81	68.5	NO
hombre	21	'F Quística'	ambulatorio	mujer	30	HC	24	678	Ho+Bipulm	Grande	no	no	60	33	2.96	62	1.25	29	NO
hombre	57	EPOC	ambulatorio	mujer	48	HC	13	476	bipulmonar	Grande	no	no	75	39	2.16	54.2	0.9	30	SI
hombre	60	EPOC	ambulatorio	mujer	31	TCE	24	514	'unip izdo'	Media	no	no	66	40	1.64	45.6	0.75	18	SI
hombre	53	FPI	ambulatorio	mujer	56	HC	24	508	'unip dcho'	Media	no	no	58	34	2.11	43	1.73	46	SI
hombre	19	'F Quística'	ambulatorio	mujer	48	HC	24	499	bipulmonar	'Muy Grande'	no	no	61	49	0.88	19	0.6	15.2	SI
hombre	49	EPOC	ambulatorio	mujer	53	HC	24	415	bipulmonar	'Muy Grande'	no	no	66	34	3.1	65	2.4	66	SI
mujer	25	'F Quística'	ambulatorio	mujer	60	HC	250	441	bipulmonar	'Muy Grande'	si	no	69	39	0.88	23.8	0.7	22.6	NO
hombre	51	EPOC	ambulatorio	hombre	52	ISQUEMICO	34	554	'unip dcho'	Grande	no	no	67	35	2.94	63.2	0.8	22.8	SI
mujer	59	EPOC	ambulatorio	hombre	38	HC	112	459	'unip dcho'	Media	no	no	61	46	1.32	37.6	0.45	17.2	SI
hombre	49	FPI	ambulatorio	mujer	48	HC	24	372	bipulmonar	Grande	no	no	56	36	2.61	49.3	2.22	55.5	SI
hombre	63	EPOC	ambulatorio	hombre	51	TCE	36	420	bipulmonar	'Muy Grande'	no	no	53	58	1.55	33	0.47	13.7	NO
hombre	20	'F Quística'	ambulatorio	hombre	37	HC	24	507	bipulmonar	Grande	no	no	53	43	1.14	22	0.69	17	SI
hombre	61	EPOC	ambulatorio	mujer	39	ISQUEMICO	72	424	'unip dcho'	Grande	no	no	?	?	1.77	48	0.49	18	SI
hombre	61	EPOC	ambulatorio	hombre	43	HC	12	402	bipulmonar	'Muy Grande'	no	no	62	42	1.71	35.2	0.57	16.1	SI
hombre	52	FPI	ambulatorio	mujer	57	HC	48	428	'unip dcho'	Media	no	no	70	37	2.29	44	1.89	48.4	SI
hombre	61	FPI	ambulatorio	mujer	46	HC	12	610	'unip dcho'	Media	no	no	68	33	2.28	51	2.11	64	SI
hombre	18	'F Quística'	ambulatorio	hombre	28	HC	48	553	bipulmonar	'Muy Grande'	si	no	67	41	3.26	89	2.16	71	SI
hombre	60	EPOC	ambulatorio	hombre	54	HC	24	460	'unip izdo'	Media	no	no	33	44	1.68	42.7	0.58	20	SI
hombre	51	FPI	ambulatorio	mujer	45	ISQUEMICO	48	550	'unip dcho'	Media	no	no	?	?	?	?	?	?	SI
hombre	61	EPOC	hospitalizado	hombre	65	HC	48	405	bipulmonar	Media	si	si	59	46	1.48	35.4	0.6	19	NO
mujer	64	EPOC	ambulatorio	hombre	35	HC	24	475	'unip dcho'	Media	no	no	?	?	?	?	?	?	SI
hombre	48	EPOC	ambulatorio	hombre	66	ISQUEMICO	24	519	bipulmonar	Grande	no	no	55	77	1.58	30.8	0.6	15.4	SI
hombre	64	EPOC	ambulatorio	hombre	48	ISQUEMICO	72	466	'unip izdo'	Media	no	no	?	?	?	?	?	?	SI
hombre	64	EPOC	ambulatorio	hombre	48	ISQUEMICO	72	466	'unip dcho'	Media	no	no	?	?	?	?	?	?	SI
hombre	64	EPOC	ambulatorio	mujer	54	HC	96	466	'unip dcho'	Media	no	?	?	?	?	?	?	?	SI
hombre	60	FPI	ambulatorio	mujer	54	HC	24	360	'unip izdo'	Media	no	no	67	42	2.32	50	2.15	61.7	SI
mujer	46	Bronquiec	ambulatorio	hombre	59	HC	20	556	bipulmonar	Media	si	si	57	61	1	23.7	0.54	16.8	SI
hombre	63	EPOC	ambulatorio	mujer	50	HC	24	484	'unip dcho'	Grande	no	no	60	50	1.85	34.5	1.8	459	SI
mujer	15	'F Quística'	hospitalizado	mujer	26	ISQUEMICO	72	446	bipulmonar	Grande	si	no	64	39	1.63	57.7	0.9	40	SI
mujer	52	EPOC	ambulatorio	hombre	64	HC	48	375	'unip dcho'	Media	no	no	51	42	1.94	56.8	0.55	21.1	SI
mujer	26	'F Quística'	ambulatorio	hombre	22	TCE	72	587	bipulmonar	'Muy Grande'	no	si	?	?	?	?	?	?	NO
mujer	30	'F Quística'	ambulatorio	mujer	32	HC	26	440	bipulmonar	'Muy Grande'	si	no	70	51	1.47	36.6	0.6	18.6	SI
hombre	59	EPOC	ambulatorio	hombre	62	HC	192	384	'unip izdo'	Media	no	no	41	59	1.44	33.6	0.47	14.9	SI
hombre	62	EPOC	ambulatorio	hombre	62	HC	192	384	'unip dcho'	Media	no	no	53	46	2.04	48	0.52	17	SI
hombre	56	EPOC	ambulatorio	hombre	18	TCE	14	392	bipulmonar	Media	no	no	72	37	1.87	38.4	0.83	22.8	NO
hombre	33	Otra	hospitalizado	hombre	47	ISQUEMICO	36	539	bipulmonar	'Muy Grande'	si	no	58	43	1.16	22.5	0.81	19.9	NO
mujer	51	EPOC	ambulatorio	hombre	57	HC	27	575	'unip dcho'	Media	no	no	59	48	1.6	50.4	0.64	26	SI
hombre	50	FPI	ambulatorio	hombre	49	HC	20	620	'unip dcho'	Media	no	no	66	43	2.47	47.9	2.13	54.4	SI
mujer	37	Otra	ambulatorio	hombre	48	HC	24	440	bipulmonar	Grande	no	no	59	49	1.63	43.6	0.67	22.4	SI
hombre	62	FPI	ambulatorio	hombre	13	TCE	24	547	'unip dcho'	Grande	no	no	62	35	2.81	2.7	70.9	2.4	NO
hombre	55	FPI	ambulatorio	mujer	55	ISQUEMICO	24	494	'unip dcho'	Media	no	no	75	41	95	2.4	50.8	2	SI
mujer	48	EPOC	ambulatorio	hombre	51	ISQUEMICO	96	570	bipulmonar	Media	no	no	?	?	2.39	61	1.03	35	SI
hombre	53	EPOC	ambulatorio	hombre	55	TCE	28	344	bipulmonar	Grande	no	no	48	60	1.38	34.3	0.41	13.6	SI
hombre	39	FPI	ambulatorio	mujer	67	HC	24	537	bipulmonar	Grande	si	no	?	?	?	?	?	?	SI
hombre	53	EPOC	ambulatorio	hombre	67	HC	20	518	'unip dcho'	Grande	no	no	?	?	?	?	?	?	NO
hombre	25	'F Quística'	ambulatorio	mujer	48	TCE	20	450	bipulmonar	Grande	no	no	?	?	?	?	?	?	SI
mujer	30	'F Quística'	ambulatorio	mujer	53	HC	12	480	bipulmonar	'Muy Grande'	si	no	?	?	?	?	?	?	SI
hombre	60	EPOC	ambulatorio	hombre	45	HC	12	354	'unip dcho'	Media	no	no	?	?	?	?	?	?	SI
hombre	62	EPOC	ambulatorio	hombre	62	HC	48	380	'unip dcho'	Grande	no	no	?	?	?	?	?	?	SI
hombre	66	FPI	ambulatorio	mujer	43	HC	19	394	'unip dcho'	Media	no	no	?	?	?	?	?	?	SI
hombre	65	FPI	ambulatorio	mujer	45	HC	204	396	'unip dcho'	Media	no	no	?	?	?	?	?	?	SI
hombre	63	FPI	ambulatorio	hombre	56	HC	18	453	'unip dcho'	Media	no	no	?	?	?	?	?	?	SI
mujer	40	FPI	ambulatorio	mujer	53	HC	20	449	'unip dcho'	Media	no	no	?	?	?	?	?	?	SI
hombre	55	FPI	ambulatorio	mujer	70	HC	12	504	'unip dcho'	Grande	no	no	?	?	?	?	?	?	NO
hombre	66	EPOC	ambulatorio	hombre	69	HC	20	480	'unip dcho'	Grande	no	no	?	?	?	?	?	?	SI
mujer	49	Bronquiec	ambulatorio	hombre	51	HC	12	387	bipulmonar	Grande	no	no	?	?	?	?	?	?	SI
hombre	50	EPOC	ambulatorio	hombre	?	?	?	?	'unip dcho'	'Muy Grande'	no	no	?	?	?	?	?	?	SI
hombre	56	EPOC	ambulatorio	hombre	20	HC	20	416	'unip dcho'	Media	no	no	?	?	?	?	?	?	SI
hombre	50	FPI	ambulatorio	mujer	46	HC	12	580	'unip dcho'	Media	no	no	?	?	?	?	?	?	SI
hombre	53	Otra	ambulatorio	hombre	51	HC	10	460	'unip dcho'	Media	no	no	69	38	3.67	72.9	2.54	67.2	SI
hombre	36	'F Quística'	ambulatorio	hombre	36	HC	18	407	bipulmonar	Grande	no	no	?	?	?	?	?	?	SI
mujer	65	FPI	ambulatorio	hombre	62	ISQUEMICO	48	474	'unip dcho'	'Muy Grande'	?	no	?	?	?	?	?	?	SI
mujer	55	Bronquiec	ambulatorio	mujer	51	HC	20	505	bipulmonar	'Muy Grande'	?	no	?	?	?	?	?	?	NO
hombre	22	'F Quística'	ambulatorio	mujer	62	HC	168	473	bipulmonar	'Muy Grande'	si	no	?	?	?	?	?	?	SI
hombre	52	FPI	ambulatorio	hombre	67	HC	360	521	'unip izdo'	Pequena	no	no	70	35	2.35	43.4	2.1	51.6	SI
hombre	56	FPI	ambulatorio	hombre	67	HC	360	521	'unip dcho'	Pequena	no	no	?	?	?	?	?	?	SI
mujer	49	Bronquiec	ambulatorio	mujer	52	HC	96	505	bipulmonar	'Muy Grande'	si	no	63	50	1.07	27.5	0.67	22.7	NO
hombre	59	FPI	ambulatorio	hombre	65	HC	24	479	'unip dcho'	'Muy Grande'	?	no	60	42	1.87	37	1.56	42	NO
hombre	19	'F Quística'	ambulatorio	hombre	45	TCE	48	530	bipulmonar	'Muy Grande'	no	no	53	40	2.49	64.5	1.19	36.8	SI
hombre	26	'F Quística'	ambulatorio	hombre	64	HC	24	490	bipulmonar	Grande	no	no	85	45	2.65	59.9	1.47	40.6	SI
mujer	48	FPI	ambulatorio	mujer	54	TCE	264	435	'unip dcho'	Grande	no	no	54	48	1.07	36	1.06	42	SI
mujer	53	EPOC	ambulatorio	mujer	68	HC	24	437	'unip dcho'	Media	no	no	59	54	1.75	53.4	0.76	30.5	SI
mujer	65	EPOC	ambulatorio	mujer	68	HC	24	564	'unip dcho'	Media	no	no	56	48	1.1	32.2	0.48	19.3	SI
mujer	63	FPI	ambulatorio	mujer	62	HC	24	419	'unip dcho'	Media	no	no	36	60	0.75	24.7	0.69	31.1	SI
mujer	19	'F Quística'	ambulatorio	mujer	17	otra	48	374	bipulmonar	Grande	no	no	58	45	1.58	53.8	0.77	30.7	SI
mujer	33	FPI	ambulatorio	mujer	61	HC	24	528	'unip dcho'	Grande	si	no	67	38	?	?	?	?	SI
hombre	19	'F Quística'	ambulatorio	mujer	47	HC	48	580	bipulmonar	Grande	no	no	65	35	2.15	47	1.1	29	SI
hombre	53	EPOC	ambulatorio	hombre	63	HC	24	552	'unip izdo'	Media	no	no	70	37	3.04	66.6	0.93	27.1	SI
hombre	47	FPI	ambulatorio	hombre	55	HC	24	436	'unip dcho'	Media	no	no	65	47	3.2	61.7	1.08	27.3	SI
hombre	27	'F Quística'	ambulatorio	hombre	61	HC	48	476	bipulmonar	Grande	si	si	66	48	2.13	45	1.24	32.2	NO
hombre	65	EPOC	ambulatorio	mujer	44	HC	120	420	'unip dcho'	Media	no	no	71	44	1.97	57	0.76	30	SI
hombre	48	FPI	ambulatorio	mujer	62	ISQUEMICO	48	476	'unip dcho'	Media	si	no	43	35	1.2	21.9	1.11	26.5	SI
hombre	61	FPI	ambulatorio	hombre	64	ISQUEMICO	48	580	'unip izdo'	Media	no	no	78	38	2.68	69.5	2.34	77	SI
hombre	55	EPOC	ambulatorio	hombre	57	TCE	24	356	bipulmonar	'Muy Grande'	si	si	58	42	3.37	72	1.3	37	NO
mujer	47	'F Quística'	ambulatorio	mujer	53	HC	24	445	bipulmonar	Grande	no	no	67	45	1.91	56	0.68	25	SI
mujer	43	'F Quística'	ambulatorio	mujer	43	HC	24	521	bipulmonar	'Muy Grande'	no	no	55	48	0.81	28.6	0.45	18.5	NO
hombre	60	EPOC	ambulatorio	hombre	60	HC	24	324	'unip dcho'	Media	no	no	69	49	2.11	48	0.56	17.2	SI
mujer	34	'F Quística'	ambulatorio	mujer	49	TCE	24	584	bipulmonar	Grande	si	no	65	39	1.48	40	0.61	20.4	NO
mujer	53	FPI	ambulatorio	mujer	67	HC	48	570	'unip dcho'	Media	no	no	66	42	0.92	27.7	0.81	31.6	NO
