# Supplementary material for: New models for donor-recipient matching in lung transplantations
Source: PLoS One. 2021 Jun 4;16(6):e0252148. doi: 10.1371/journal.pone.0252148 (PMC8177410; doi:10.1371/journal.pone.0252148)
Supplement: S2 Data — (XLSX) [file pone.0252148.s002.xlsx]

## Sheet: Hoja1
sexo_rec	edad_rec	enferme2=EPOC	enferme2=FPI	enferme2=Bronquiec	'enferme2=F Quística'	enferme2=Otra	pre_tx=ambulatorio	pre_tx=hospitalizado	pre_tx=UCI	sexo_do	edad_do	exitus_d=HC	exitus_d=TCE	exitus_d=otra	exitus_d=ANOXIA	exitus_d=ISQUEMICO	ti_in_do	io2_do	'tipo_tx=unip izdo'	'tipo_tx=unip dcho'	tipo_tx=bipulmonar	'tipo_tx=bilobular cadáver'	tipo_tx=Ho+Bipulm	TiempoIsquemiaCategorias=Grande	TiempoIsquemiaCategorias=Media	'TiempoIsquemiaCategorias=Muy Grande'	TiempoIsquemiaCategorias=Pequena	bypass	tailor	po2_pre	pco2_pre	fvc_pre	fvc_prep	fev1_pre	fev1_prp	Supervivencia6Meses
0	29	1	0	0	0	0	1	0	0	0	31	1	0	0	0	0	24	400	1	0	0	0	0	1	0	0	0	0	0	52	46	1.5	44	0.47	16	SI
1	54	1	0	0	0	0	1	0	0	1	14	0	1	0	0	0	48	608	0	1	0	0	0	0	1	0	0	0	0	66	41	1.95	48	0.65	21	SI
1	53	0	1	0	0	0	1	0	0	1	24	1	0	0	0	0	72	481	0	1	0	0	0	0	0	1	0	0	0	54	39	2.5	71	2	69	SI
1	44	1	0	0	0	0	1	0	0	1	45	0	1	0	0	0	24	423	1	0	0	0	0	0	0	1	0	0	0	55	67	1.7	43	0.54	16	SI
1	43	0	1	0	0	0	1	0	0	1	16	0	1	0	0	0	96	590	0	1	0	0	0	0	1	0	0	0	0	48	37	2.6	58	2.2	59	SI
1	42	1	0	0	0	0	1	0	0	1	24	0	1	0	0	0	48	335	1	0	0	0	0	0	1	0	0	0	0	56	51	1.02	25	0.44	11	SI
1	52	1	0	0	0	0	1	0	0	1	36	1	0	0	0	0	24	416	0	1	0	0	0	1	0	0	0	0	0	55	57	3.08	67	0.8	22	SI
1	37	0	1	0	0	0	1	0	0	1	20	0	0	1	0	0	24	395	1	0	0	0	0	1	0	0	0	0	0	54	33	1.59	40	1.52	45	SI
1	53	0	1	0	0	0	1	0	0	0	18	0	1	0	0	0	48	374	1	0	0	0	0	0	0	1	0	0	0	59	40	1.6	44	1.4	47	SI
1	54	1	0	0	0	0	1	0	0	0	48	1	0	0	0	0	48	322	1	0	0	0	0	1	0	0	0	0	0	50	47	1.74	47	0.76	25	SI
1	47	1	0	0	0	0	1	0	0	1	24	0	1	0	0	0	24	433	1	0	0	0	0	1	0	0	0	0	0	52	49	1.9	43	0.8	19	SI
0	46	0	0	1	0	0	1	0	0	0	37	0	1	0	0	0	72	600	0	0	1	0	0	0	0	1	0	1	0	55	56	0.94	34	0.64	27	NO
1	51	0	1	0	0	0	0	1	0	1	18	0	1	0	0	0	48	491	1	0	0	0	0	0	1	0	0	0	0	35	38	1.47	32	?	?	SI
1	38	0	1	0	0	0	1	0	0	0	21	0	1	0	0	0	24	342	1	0	0	0	0	0	1	0	0	0	0	57	39	1.9	46	1.6	48	SI
1	21	0	0	1	0	0	0	1	0	1	21	0	1	0	0	0	48	497	0	0	1	0	0	0	0	1	0	0	0	42	61	1.29	26	0.68	16	NO
1	64	0	1	0	0	0	1	0	0	1	55	0	1	0	0	0	24	450	0	1	0	0	0	1	0	0	0	0	0	35	44	?	29	1.33	?	NO
1	41	0	1	0	0	0	1	0	0	1	21	0	1	0	0	0	24	460	1	0	0	0	0	0	1	0	0	0	0	57	39	1.54	36	1.32	37	NO
1	57	0	1	0	0	0	1	0	0	1	19	0	1	0	0	0	24	350	1	0	0	0	0	0	1	0	0	0	0	58	37	1.6	36	1.4	30	SI
1	49	1	0	0	0	0	1	0	0	0	25	1	0	0	0	0	24	477	0	1	0	0	0	0	1	0	0	0	0	55	54	2.45	70	0.7	26	SI
1	25	0	0	0	1	0	1	0	0	1	12	0	1	0	0	0	24	490	0	0	1	0	0	0	0	1	0	0	0	73	37	2.3	41	1.08	28	SI
1	15	0	0	0	1	0	1	0	0	0	20	0	1	0	0	0	36	540	0	0	1	0	0	0	0	1	0	0	0	52	41	1.15	33	0.64	22	SI
0	51	0	1	0	0	0	0	1	0	1	28	0	1	0	0	0	72	310	1	0	0	0	0	0	1	0	0	0	0	41	48	0.75	27	0.6	25	NO
1	15	0	0	0	1	0	1	0	0	1	10	0	1	0	0	0	18	350	0	0	1	0	0	0	0	1	0	1	0	67	32	1.17	33	0.85	28	NO
0	42	0	0	0	0	1	0	1	0	1	19	0	1	0	0	0	60	377	0	1	0	0	0	0	0	1	0	0	0	44	38	1.13	41	0.64	27	SI
0	17	0	0	0	1	0	0	1	0	0	32	1	0	0	0	0	24	350	0	0	1	0	0	0	0	1	0	0	0	55	63	1.46	46	0.76	27	SI
0	26	0	0	1	0	0	1	0	0	0	13	0	1	0	0	0	48	385	0	0	1	0	0	0	0	1	0	0	0	51	41	1.52	51	0.52	20	SI
1	59	1	0	0	0	0	1	0	0	0	25	0	1	0	0	0	24	308	0	1	0	0	0	1	0	0	0	0	0	50	50	1.7	46	0.56	18	SI
1	57	1	0	0	0	0	1	0	0	1	18	0	1	0	0	0	30	503	0	1	0	0	0	1	0	0	0	0	0	52	61	2.45	58	0.64	19	SI
1	57	0	1	0	0	0	1	0	0	0	47	1	0	0	0	0	30	459	1	0	0	0	0	1	0	0	0	0	0	63	41	1.9	54	1.6	56	SI
0	33	1	0	0	0	0	1	0	0	1	22	0	1	0	0	0	120	430	0	0	1	0	0	0	0	1	0	0	0	55	45	1.83	47	0.76	22	SI
1	57	1	0	0	0	0	1	0	0	0	29	0	0	0	1	0	48	400	0	0	1	0	0	0	0	1	0	0	0	58	55	1.38	36	0.56	18	SI
0	36	0	0	0	1	0	1	0	0	0	23	1	0	0	0	0	24	461	0	0	1	0	0	0	0	1	0	0	0	50	41	1.2	37	0.7	26	SI
1	46	1	0	0	0	0	1	0	0	0	51	1	0	0	0	0	30	370	0	0	1	0	0	0	0	1	0	0	0	49	39	1.75	46	0.96	30	SI
0	15	0	0	0	0	1	1	0	0	0	15	0	0	1	0	0	144	510	0	0	1	0	0	0	0	1	0	0	0	56	35	2.1	65	0.96	35	SI
0	39	0	1	0	0	0	1	0	0	0	42	1	0	0	0	0	18	460	1	0	0	0	0	0	0	1	0	0	0	72	43	0.66	23	0.68	27	NO
1	50	1	0	0	0	0	1	0	0	0	23	1	0	0	0	0	24	320	0	0	1	0	0	0	0	1	0	0	0	59	43	2	58	0.8	25	SI
1	59	0	0	1	0	0	1	0	0	0	24	0	1	0	0	0	24	450	0	0	1	0	0	0	0	1	0	0	0	50	55	1.27	33	0.72	21	SI
0	37	0	1	0	0	0	0	1	0	0	15	0	1	0	0	0	40	536	0	0	1	0	0	0	0	1	0	0	0	47	41	1.3	41	1.24	45	SI
1	54	0	1	0	0	0	1	0	0	0	18	0	1	0	0	0	48	350	0	1	0	0	0	1	0	0	0	0	0	57	32	1.8	49	1.76	57	SI
1	37	1	0	0	0	0	0	0	1	0	27	1	0	0	0	0	72	310	0	0	1	0	0	0	0	1	0	0	0	55	34	2.04	42	0.73	18	SI
0	59	0	1	0	0	0	1	0	0	0	24	0	1	0	0	0	247	530	0	1	0	0	0	1	0	0	0	0	0	64	35	0.82	35	0.72	37	NO
1	44	0	1	0	0	0	1	0	0	0	34	0	1	0	0	0	27	475	0	1	0	0	0	0	1	0	0	0	0	55	49	1.75	59	1.4	47	SI
0	55	1	0	0	0	0	1	0	0	1	20	0	1	0	0	0	120	400	0	0	1	0	0	0	0	1	0	0	0	63	58	2.14	70	0.54	25	SI
0	22	0	0	0	1	0	1	0	0	1	15	0	1	0	0	0	60	539	0	0	1	0	0	0	0	1	0	0	0	50	55	2.1	59	0.76	24	SI
1	44	0	0	0	0	1	0	1	0	0	16	1	0	0	0	0	24	330	0	0	1	0	0	0	0	1	0	1	0	55	32	3.99	88	3.4	92	NO
0	15	0	0	0	1	0	0	0	1	0	21	0	0	0	1	0	24	353	0	0	1	0	0	0	0	1	0	0	0	56	49	1.38	55	0.8	38	SI
0	37	0	0	1	0	0	1	0	0	1	24	0	1	0	0	0	96	500	0	0	1	0	0	0	0	1	0	0	1	59	60	0.71	22	0.38	12	SI
1	45	0	1	0	0	0	1	0	0	1	23	0	1	0	0	0	24	500	1	0	0	0	0	0	0	1	0	0	0	55	43	1.7	44	1.48	46	SI
0	20	0	0	0	1	0	1	0	0	1	17	0	1	0	0	0	24	572	0	0	1	0	0	0	0	1	0	0	0	50	70	1.07	30	0.56	18	SI
1	56	0	1	0	0	0	1	0	0	0	34	1	0	0	0	0	135	585	0	0	1	0	0	0	0	1	0	0	0	57	35	1.63	43	1.44	47	NO
1	45	0	0	0	1	0	0	0	1	0	26	0	1	0	0	0	30	420	0	0	1	0	0	0	0	1	0	0	0	40	49	1.89	49	0.84	26	SI
0	24	0	0	0	1	0	0	0	1	0	29	1	0	0	0	0	144	500	0	0	1	0	0	0	0	1	0	0	0	50	75	1.08	29	0.8	26	SI
0	25	0	1	0	0	0	1	0	0	0	46	1	0	0	0	0	15	405	0	0	1	0	0	0	0	1	0	0	1	36	48	?	?	?	?	SI
0	21	0	0	0	1	0	0	0	1	1	20	0	1	0	0	0	10	470	0	0	1	0	0	0	0	1	0	0	1	49	80	1.12	40	0.25	10	SI
0	30	0	0	0	1	0	1	0	0	0	38	0	0	0	1	0	?	?	0	0	1	0	0	1	0	0	0	0	0	62	45	1.78	51	1.04	36	NO
1	38	1	0	0	0	0	0	0	1	1	16	0	1	0	0	0	32	500	0	0	1	0	0	0	0	1	0	0	0	38	71	1.5	34	0.48	13	SI
1	53	1	0	0	0	0	0	0	1	0	46	1	0	0	0	0	24	443	0	0	1	0	0	0	0	1	0	0	0	42	71	1.45	55	?	25	SI
1	53	1	0	0	0	0	0	1	0	1	19	0	1	0	0	0	48	420	0	0	1	0	0	0	0	1	0	0	0	52	56	1.29	38	0.64	23	NO
1	52	0	0	0	0	1	1	0	0	?	24	?	?	?	?	?	?	?	0	0	1	0	0	0	0	1	0	1	0	?	?	?	?	?	?	NO
0	19	0	0	0	1	0	0	0	1	1	22	0	1	0	0	0	36	450	0	0	1	0	0	0	0	1	0	1	0	?	?	?	?	?	?	NO
1	44	0	1	0	0	0	1	0	0	1	45	0	0	1	0	0	36	540	0	0	1	0	0	0	0	1	0	0	0	59	43	1.64	45	1.44	45	NO
1	27	0	0	0	1	0	1	0	0	0	42	1	0	0	0	0	24	540	0	0	1	0	0	0	0	1	0	0	0	57	49	1.2	24	0.72	18	SI
1	50	0	1	0	0	0	1	0	0	?	?	?	?	?	?	?	?	?	0	0	1	0	0	0	0	1	0	0	0	41	42	1.96	49	1.76	54	NO
0	38	0	0	1	0	0	1	0	0	0	43	1	0	0	0	0	48	484	0	0	1	0	0	0	0	1	0	0	1	52	50	1.32	44	0.76	30	SI
1	20	0	0	0	1	0	1	0	0	1	16	0	1	0	0	0	48	620	0	0	1	0	0	0	0	1	0	0	0	47	53	2	46	0.96	25	SI
0	52	1	0	0	0	0	1	0	0	1	47	1	0	0	0	0	27	418	0	0	1	0	0	0	0	1	0	0	0	35	68	1.9	57	0.56	20	SI
1	54	1	0	0	0	0	0	1	0	1	15	0	1	0	0	0	48	403	0	0	1	0	0	0	0	1	0	0	0	50	50	2.85	63	1.04	28	SI
0	23	0	0	1	0	0	0	0	1	1	20	0	1	0	0	0	24	190	0	0	1	0	0	0	0	1	0	0	1	65	48	1.43	35	0.74	22	SI
1	43	1	0	0	0	0	1	0	0	1	33	1	0	0	0	0	48	411	0	0	1	0	0	0	0	1	0	0	0	60	41	2.73	52	0.97	24	NO
1	47	0	1	0	0	0	1	0	0	1	17	0	1	0	0	0	24	410	1	0	0	0	0	0	1	0	0	0	0	56	38	1.9	44	1.65	47	SI
1	56	0	1	0	0	0	1	0	0	0	46	1	0	0	0	0	48	430	0	1	0	0	0	1	0	0	0	0	0	62	45	1.97	51	1.56	50	SI
1	44	1	0	0	0	0	1	0	0	1	18	0	1	0	0	0	16	510	0	0	1	0	0	0	0	1	0	0	0	50	48	1.95	65	0.53	18	SI
1	47	1	0	0	0	0	1	0	0	0	57	1	0	0	0	0	18	431	0	0	1	0	0	1	0	0	0	0	0	50	55	1.89	67	0.63	18	SI
1	33	0	0	0	1	0	1	0	0	1	30	0	1	0	0	0	16	530	0	0	1	0	0	0	0	1	0	0	0	?	?	?	?	?	?	NO
1	22	0	0	0	1	0	1	0	0	1	27	0	1	0	0	0	28	450	0	0	1	0	0	0	0	1	0	0	0	?	?	?	?	?	?	NO
0	19	0	0	0	1	0	1	0	0	0	16	0	1	0	0	0	16	600	0	0	1	0	0	0	0	1	0	0	0	55	42	1.67	50	0.49	20	SI
1	51	1	0	0	0	0	0	1	0	0	23	0	0	0	1	0	72	607	0	0	1	0	0	0	0	1	0	0	0	?	?	?	?	?	?	NO
1	25	0	0	0	1	0	1	0	0	0	18	0	1	0	0	0	14	600	0	0	1	0	0	0	0	1	0	0	0	57	41	1.92	40	1	25	SI
1	15	0	0	0	1	0	1	0	0	0	19	0	1	0	0	0	24	448	0	0	1	0	0	1	0	0	0	1	0	50	51	0.94	35	0.79	35	NO
0	53	0	1	0	0	0	1	0	0	0	50	1	0	0	0	0	24	514	0	0	1	0	0	0	0	1	0	1	0	64	39	1.33	45	1.16	46	NO
0	21	0	0	0	1	0	1	0	0	1	20	0	1	0	0	0	25	439	0	0	1	0	0	1	0	0	0	0	1	57	45	1.7	44	0.84	26	SI
1	62	0	1	0	0	0	1	0	0	1	20	0	1	0	0	0	24	430	0	1	0	0	0	1	0	0	0	0	0	69	43	1.98	85	1.8	59	SI
0	15	0	0	0	1	0	0	0	1	1	23	0	1	0	0	0	48	549	0	0	1	0	0	0	0	1	0	0	1	47	35	?	26	?	30	NO
1	60	1	0	0	0	0	1	0	0	0	47	1	0	0	0	0	72	392	0	0	1	0	0	0	0	1	0	0	0	53	54	2.7	65	0.92	28	SI
1	30	0	0	0	0	1	0	0	1	0	25	1	0	0	0	0	32	559	0	0	1	0	0	0	0	1	0	0	0	54	75	?	37	?	22	NO
0	17	0	0	0	1	0	1	0	0	0	29	0	1	0	0	0	28	450	0	0	1	0	0	0	0	1	0	0	0	78	38	131	47	0.8	34	SI
1	57	1	0	0	0	0	1	0	0	1	45	1	0	0	0	0	30	648	0	0	1	0	0	0	0	1	0	1	0	?	?	?	?	?	?	NO
1	19	0	0	0	1	0	1	0	0	1	28	0	1	0	0	0	24	495	0	0	1	0	0	0	0	1	0	0	0	?	?	?	?	?	?	SI
1	58	0	0	1	0	0	1	0	0	1	27	0	1	0	0	0	40	330	0	0	1	0	0	0	0	1	0	0	0	48	49	2.51	56	0.96	27	SI
0	53	1	0	0	0	0	1	0	0	1	15	0	1	0	0	0	14	500	0	0	1	0	0	1	0	0	0	0	0	69	42	1.01	35	0.39	18	SI
1	44	1	0	0	0	0	1	0	0	1	21	0	1	0	0	0	24	514	0	0	1	0	0	1	0	0	0	0	0	62	36	2.07	44	0.69	19	SI
1	56	1	0	0	0	0	1	0	0	1	53	1	0	0	0	0	48	?	1	0	0	0	0	0	1	0	0	0	0	53	50	2.51	66	0.94	30	NO
1	25	1	0	0	0	0	1	0	0	0	37	1	0	0	0	0	24	466	0	0	1	0	0	1	0	0	0	0	0	91	45	2.31	50	1.09	29	SI
1	56	0	1	0	0	0	1	0	0	1	45	1	0	0	0	0	24	450	1	0	0	0	0	0	1	0	0	0	0	54	44	2.49	48	2.18	56	SI
1	58	0	1	0	0	0	1	0	0	1	22	0	1	0	0	0	12	334	1	0	0	0	0	0	1	0	0	0	0	52	50	0.97	22	0.91	27	SI
1	26	0	0	0	1	0	1	0	0	?	24	?	?	?	?	?	?	?	0	0	1	0	0	0	0	1	0	0	0	?	?	?	?	?	?	NO
0	55	0	1	0	0	0	1	0	0	1	24	0	1	0	0	0	24	484	1	0	0	0	0	0	1	0	0	0	0	39	49	1.67	45	1.36	49	SI
0	39	0	1	0	0	0	1	0	0	1	47	1	0	0	0	0	24	?	1	0	0	0	0	1	0	0	0	0	0	43	45	0.76	24	0.7	28	NO
0	31	0	1	0	0	0	1	0	0	0	16	0	1	0	0	0	168	510	1	0	0	0	0	0	1	0	0	0	0	44	44	0.79	22	0.79	27	NO
1	42	0	0	0	1	0	1	0	0	1	18	0	1	0	0	0	24	600	0	0	1	0	0	1	0	0	0	0	0	50	60	1.57	31	0.88	21	SI
0	53	0	1	0	0	0	1	0	0	0	57	1	0	0	0	0	30	500	0	1	0	0	0	0	0	0	1	0	0	45	56	0.97	31	0.95	40	SI
0	22	0	0	0	1	0	1	0	0	0	30	0	1	0	0	0	12	496	0	0	1	0	0	0	0	1	0	1	0	63	32	1.31	33	0.73	22	SI
1	67	0	1	0	0	0	1	0	0	1	44	1	0	0	0	0	96	400	0	1	0	0	0	0	0	0	1	0	0	48	39	2.14	45	1.69	50	NO
1	50	0	1	0	0	0	1	0	0	1	27	0	1	0	0	0	40	553	1	0	0	0	0	1	0	0	0	0	0	61	40	1.89	42	1.56	46	SI
1	64	0	1	0	0	0	1	0	0	1	27	0	1	0	0	0	40	553	0	1	0	0	0	1	0	0	0	0	0	73	47	1.77	43	1.44	48	SI
1	60	1	0	0	0	0	1	0	0	1	22	0	1	0	0	0	20	455	1	0	0	0	0	0	1	0	0	0	0	51	67	1.67	39	0.5	16	SI
1	59	1	0	0	0	0	1	0	0	0	22	0	1	0	0	0	24	?	0	1	0	0	0	0	1	0	0	0	0	55	43	1.15	27	0.49	16	SI
0	60	0	1	0	0	0	1	0	0	0	18	0	1	0	0	0	?	?	0	1	0	0	0	0	1	0	0	0	0	53	38	0.83	27	0.71	31	NO
1	42	0	0	0	0	1	0	1	0	0	33	1	0	0	0	0	24	491	0	1	0	0	0	1	0	0	0	0	0	43	47	1.92	45	1.51	43	NO
1	65	1	0	0	0	0	1	0	0	?	?	?	?	?	?	?	?	?	1	0	0	0	0	1	0	0	0	0	0	55	42	2.96	81	0.88	31	SI
1	44	0	1	0	0	0	1	0	0	0	20	1	0	0	0	0	24	613	0	1	0	0	0	1	0	0	0	0	0	66	43	1.53	32	1.38	38	NO
1	26	0	0	0	1	0	1	0	0	1	19	0	1	0	0	0	20	540	0	0	1	0	0	1	0	0	0	0	0	73	39	2.62	101	1	45	SI
1	63	0	1	0	0	0	1	0	0	0	42	1	0	0	0	0	48	450	0	1	0	0	0	1	0	0	0	1	0	?	?	?	?	?	?	NO
0	19	0	0	0	1	0	0	1	0	1	17	0	1	0	0	0	24	500	0	0	1	0	0	0	0	1	0	0	0	32	80	1.29	40	0.72	26	SI
1	52	1	0	0	0	0	1	0	0	1	18	0	1	0	0	0	24	492	0	0	1	0	0	0	0	1	0	0	0	62	41	2.17	46	0.88	23	SI
1	61	0	1	0	0	0	1	0	0	0	39	0	0	0	0	1	18	365	0	1	0	0	0	0	1	0	0	0	0	57	35	2.63	58	2.13	64	SI
0	24	0	0	0	1	0	1	0	0	0	22	1	0	0	0	0	48	596	0	0	1	0	0	1	0	0	0	0	0	60	43	1.03	29.6	0.64	21.8	SI
1	63	0	1	0	0	0	1	0	0	1	43	1	0	0	0	0	?	350	0	1	0	0	0	0	1	0	0	0	0	82	30	2.77	57	2.19	62	NO
1	55	1	0	0	0	0	1	0	0	0	35	1	0	0	0	0	18	430	0	0	1	0	0	0	1	0	0	0	0	60	49	0.53	36.5	0.51	16.3	NO
0	42	0	1	0	0	0	1	0	0	0	29	1	0	0	0	0	24	490	0	0	1	0	0	0	0	1	0	1	1	65	39	1.03	34	0.9	37	NO
1	53	1	0	0	0	0	1	0	0	1	19	0	1	0	0	0	18	360	0	0	1	0	0	0	0	1	0	0	0	57	42	1.6	34.6	0.7	20	SI
0	27	0	0	0	0	1	1	0	0	0	24	1	0	0	0	0	21	563	0	0	1	0	0	1	0	0	0	0	0	63	48	0.92	27	0.31	13	SI
0	51	0	1	0	0	0	1	0	0	0	35	1	0	0	0	0	20	453	0	1	0	0	0	0	1	0	0	0	0	40	50	0.74	23.5	0.66	27.6	SI
1	58	1	0	0	0	0	1	0	0	1	30	0	1	0	0	0	24	500	0	0	1	0	0	0	0	1	0	0	0	70	30	1.79	37.7	0.7	20	NO
1	41	0	1	0	0	0	0	0	1	1	44	1	0	0	0	0	30	460	0	0	1	0	0	0	0	1	0	1	1	27	57	?	33	?	36	NO
0	51	0	1	0	0	0	1	0	0	0	35	1	0	0	0	0	16	559	1	0	0	0	0	0	1	0	0	0	0	41	43	1.14	38	1.07	45.7	NO
1	48	1	0	0	0	0	1	0	0	1	21	0	0	0	1	0	92	470	0	0	1	0	0	1	0	0	0	0	0	71	49	3.12	67.5	0.84	22.3	SI
1	58	1	0	0	0	0	1	0	0	1	15	0	1	0	0	0	29	605	0	0	1	0	0	1	0	0	0	0	0	54	53	1.26	27	0.57	16	SI
0	54	0	1	0	0	0	1	0	0	1	21	0	1	0	0	0	144	400	0	1	0	0	0	0	1	0	0	0	0	58	43	0.81	29	0.74	34	SI
1	15	0	0	0	1	0	0	0	1	0	12	?	?	?	?	?	?	?	0	0	1	0	0	0	0	1	0	1	0	72	29	2.88	38.9	1.51	42	SI
0	58	1	0	0	0	0	1	0	0	1	14	0	1	0	0	0	?	510	0	0	1	0	0	0	0	1	0	0	0	?	?	?	?	?	?	NO
1	55	1	0	0	0	0	1	0	0	0	41	0	0	0	0	1	54	537	0	0	1	0	0	1	0	0	0	0	0	61	46	1.39	35.6	0.67	22.6	SI
1	53	0	1	0	0	0	1	0	0	1	17	0	1	0	0	0	72	520	0	0	1	0	0	0	0	1	0	0	0	35	40	2.76	54.5	1.99	45	SI
1	57	0	1	0	0	0	1	0	0	?	?	?	?	?	?	?	?	?	0	1	0	0	0	0	0	1	0	0	0	86	40	2.48	50.6	2.1	57.6	SI
0	22	0	1	0	0	0	1	0	0	?	?	?	?	?	?	?	?	?	0	0	1	0	0	0	0	1	0	1	1	?	?	?	?	?	?	NO
0	52	0	0	0	0	1	1	0	0	0	52	0	1	0	0	0	24	?	0	0	1	0	0	0	0	1	0	0	0	?	?	?	?	?	?	NO
0	54	0	1	0	0	0	1	0	0	1	39	0	1	0	0	0	32	380	0	1	0	0	0	0	1	0	0	0	0	35	61	0.99	27	0.91	33	SI
1	60	0	1	0	0	0	1	0	0	0	44	1	0	0	0	0	30	?	1	0	0	0	0	1	0	0	0	0	0	66	39	2.44	57.4	2.11	67.3	SI
1	62	1	0	0	0	0	1	0	0	?	?	?	?	?	?	?	?	?	0	1	0	0	0	0	0	1	0	0	1	58	59	1.29	37	0.51	18.4	SI
1	56	1	0	0	0	0	1	0	0	1	49	0	0	0	0	1	24	450	0	0	1	0	0	0	0	1	0	0	0	73	76	1.37	27	0.6	16	SI
1	20	0	0	0	1	0	1	0	0	1	17	0	1	0	0	0	16	525	0	0	1	0	0	1	0	0	0	0	0	54	43	2.2	42.6	1.12	26.5	SI
1	66	0	1	0	0	0	1	0	0	?	?	?	?	?	?	?	?	?	0	1	0	0	0	0	0	1	0	0	?	58	42	1.43	39	1.39	53	NO
1	58	1	0	0	0	0	1	0	0	1	43	1	0	0	0	0	24	285	1	0	0	0	0	1	0	0	0	0	0	31	53	1.3	29	1.13	34	SI
1	45	0	1	0	0	0	1	0	0	0	47	1	0	0	0	0	12	?	0	0	1	0	0	0	0	1	0	0	0	76	39	1720	38	1300	37	SI
0	20	0	0	0	1	0	1	0	0	1	29	0	1	0	0	0	20	520	0	0	1	0	0	0	0	1	0	0	0	60	46	?	?	?	34	NO
1	48	0	0	1	0	0	1	0	0	1	24	0	1	0	0	0	19	557	0	0	1	0	0	0	0	1	0	0	0	54	50	1.57	34.7	0.78	22.5	SI
0	46	1	0	0	0	0	1	0	0	1	17	0	1	0	0	0	30	550	0	0	1	0	0	0	0	1	0	0	0	58	38	2.51	69.6	0.82	29.5	SI
1	37	0	1	0	0	0	0	1	0	1	33	1	0	0	0	0	48	320	0	0	1	0	0	0	0	1	0	0	0	91	66	?	?	?	?	SI
1	65	0	1	0	0	0	1	0	0	1	49	1	0	0	0	0	18	360	0	1	0	0	0	0	1	0	0	0	0	90	35	1.59	31	1.31	43.3	NO
1	54	0	1	0	0	0	1	0	0	0	21	0	1	0	0	0	24	575	1	0	0	0	0	0	1	0	0	0	0	49	41	1.8	40.2	1.53	45.5	SI
1	59	1	0	0	0	0	1	0	0	1	37	0	1	0	0	0	144	417	0	1	0	0	0	1	0	0	0	0	0	57	60	1.06	26.4	0.51	17	SI
0	38	0	0	0	1	0	1	0	0	1	22	1	0	0	0	0	20	360	0	0	1	0	0	0	0	1	0	0	1	51	43	?	?	0.73	26	SI
0	55	0	1	0	0	0	1	0	0	1	40	1	0	0	0	0	24	489	0	1	0	0	0	0	1	0	0	0	0	76	39	1.44	48	1.3	58	SI
1	56	0	1	0	0	0	1	0	0	1	19	0	1	0	0	0	10	492	0	1	0	0	0	0	1	0	0	0	0	49	40	1.03	23.9	1.03	31.9	NO
1	59	1	0	0	0	0	1	0	0	1	27	0	1	0	0	0	24	506	1	0	0	0	0	0	1	0	0	0	0	58	59	1.27	31.4	3	14.3	SI
1	17	0	0	0	1	0	0	0	1	1	45	0	1	0	0	0	12	482	0	0	1	0	0	0	0	1	0	0	0	69	62	0.83	21.2	0.55	17.1	SI
1	20	0	0	0	1	0	1	0	0	0	33	1	0	0	0	0	24	650	0	0	1	0	0	0	0	1	0	0	0	56	53	1.34	26.5	0.77	18.6	SI
1	61	1	0	0	0	0	1	0	0	1	49	0	1	0	0	0	48	528	0	1	0	0	0	0	1	0	0	0	0	53	46	1.71	45.2	0.76	27.3	NO
1	23	0	0	0	1	0	1	0	0	0	37	1	0	0	0	0	264	510	0	0	1	0	0	0	0	1	0	1	0	53	40	1.68	36	1	26	SI
0	37	0	0	0	1	0	0	0	1	0	15	1	0	0	0	0	24	515	0	0	1	0	0	0	0	1	0	1	0	41	44	1.5	40.9	1.05	35.9	SI
0	27	0	0	0	1	0	0	0	1	0	48	0	0	1	0	0	72	526	0	0	1	0	0	0	0	1	0	0	0	?	?	?	?	?	?	SI
0	45	0	1	0	0	0	1	0	0	0	38	1	0	0	0	0	24	600	0	1	0	0	0	0	1	0	0	0	0	51	42	0.75	22.3	0.75	28	SI
1	21	0	0	0	1	0	0	1	0	?	?	?	?	?	?	?	?	?	0	0	1	0	0	0	0	1	0	0	0	50	59	0.71	16.3	0.54	14.9	SI
1	63	1	0	0	0	0	1	0	0	0	56	1	0	0	0	0	72	545	0	1	0	0	0	0	0	1	0	1	0	?	?	?	?	?	?	NO
0	15	0	0	0	1	0	0	1	0	0	45	1	0	0	0	0	72	500	0	0	1	0	0	0	0	1	0	1	0	42	50	0.77	23.4	0.52	18.6	SI
0	20	0	0	0	1	0	1	0	0	0	22	1	0	0	0	0	12	490	0	0	1	0	0	0	0	1	0	0	0	97	42	2.12	53.4	1.39	42.1	SI
0	58	0	1	0	0	0	1	0	0	0	54	0	1	0	0	0	24	450	1	0	0	0	0	1	0	0	0	0	0	75	44	0.85	28.3	0.82	36.5	NO
1	27	0	0	0	0	1	1	0	0	0	16	0	1	0	0	0	60	650	0	0	1	0	0	1	0	0	0	0	0	67	54	0.58	12	0.49	12	SI
0	23	0	0	0	1	0	0	1	0	1	28	1	0	0	0	0	24	582	0	0	1	0	0	0	0	1	0	0	0	61	46	1.63	39	0.74	21	SI
0	27	0	0	0	1	0	1	0	0	0	23	1	0	0	0	0	36	575	0	0	1	0	0	0	0	1	0	0	0	69	62	0.83	21.1	0.55	17.1	SI
1	46	1	0	0	0	0	1	0	0	0	24	1	0	0	0	0	24	518	0	0	1	0	0	0	0	1	0	1	0	37	55	1.35	32	0.63	19.2	SI
1	62	0	1	0	0	0	1	0	0	1	49	1	0	0	0	0	125	525	0	1	0	0	0	0	0	0	1	0	0	49	37	2.33	50	2.14	62.3	SI
1	55	1	0	0	0	0	1	0	0	0	27	0	0	0	0	1	48	520	0	0	1	0	0	0	1	0	0	0	0	58	44	1.71	33.3	0.73	19.1	SI
0	17	0	0	0	1	0	0	1	0	0	37	1	0	0	0	0	20	588	0	0	0	1	0	1	0	0	0	1	1	49	109	0.9	32.4	0.47	19.8	NO
1	31	0	1	0	0	0	0	0	1	0	42	0	0	0	0	1	12	432	0	0	1	0	0	0	0	1	0	0	0	34	56	1.87	37	1.69	42	NO
1	42	0	1	0	0	0	1	0	0	0	44	1	0	0	0	0	24	475	0	1	0	0	0	0	1	0	0	0	0	73	40	1.36	27.7	1.21	31.7	NO
1	61	0	1	0	0	0	1	0	0	0	54	1	0	0	0	0	18	450	1	0	0	0	0	0	1	0	0	0	?	65	35	4	50.5	1.83	58.7	SI
1	52	1	0	0	0	0	1	0	0	1	16	0	1	0	0	0	96	575	0	0	1	0	0	0	0	1	0	0	0	55	58	1.78	35.3	0.6	15.8	SI
1	53	1	0	0	0	0	1	0	0	1	49	0	1	0	0	0	24	508	0	0	1	0	0	0	0	1	0	0	0	50	52	5.03	2.9	3.78	0.8	NO
1	60	1	0	0	0	0	1	0	0	1	30	?	?	?	?	?	24	490	1	0	0	0	0	0	1	0	0	0	0	65	47	1.66	43.2	0.42	14.7	SI
1	57	1	0	0	0	0	1	0	0	1	44	0	1	0	0	0	24	490	0	0	1	0	0	1	0	0	0	0	0	66	41	2.11	46.9	0.74	22.4	SI
1	24	0	0	0	1	0	1	0	0	1	40	0	1	0	0	0	24	550	0	0	1	0	0	0	0	1	0	0	0	52	50	1.16	26.9	0.61	17.1	SI
0	57	1	0	0	0	0	1	0	0	0	35	1	0	0	0	0	24	654	0	0	1	0	0	1	0	0	0	0	0	52	40	2.42	69.8	0.65	25.3	NO
0	47	1	0	0	0	0	1	0	0	0	48	1	0	0	0	0	24	425	0	0	1	0	0	1	0	0	0	0	0	46	58	1.53	48.1	0.55	22.3	SI
1	58	1	0	0	0	0	1	0	0	1	33	0	1	0	0	0	30	530	0	0	1	0	0	0	0	1	0	0	0	64	51	3.4	64.8	0.68	17.4	SI
1	63	1	0	0	0	0	1	0	0	1	31	0	1	0	0	0	12	550	0	1	0	0	0	0	1	0	0	0	0	61	38	3.22	72.3	1.05	32	SI
0	56	1	0	0	0	0	1	0	0	0	36	1	0	0	0	0	24	501	0	0	1	0	0	0	0	1	0	0	0	72	46	1.53	55.5	0.49	23.6	NO
0	19	0	0	1	0	0	1	0	0	1	21	0	1	0	0	0	14	528	0	0	1	0	0	0	1	0	0	0	1	55	46	1.4	46.8	0.83	32.4	SI
1	53	0	1	0	0	0	1	0	0	0	16	0	1	0	0	0	18	330	0	1	0	0	0	1	0	0	0	0	0	49	43	1.85	43	1.39	42.5	NO
1	21	0	0	0	1	0	1	0	0	1	24	0	1	0	0	0	12	400	0	0	1	0	0	0	0	1	0	0	0	50	58	2.46	50	1.22	30	SI
1	15	0	0	0	1	0	1	0	0	1	10	0	0	0	1	0	72	600	0	0	0	0	1	0	0	1	0	1	0	41	78	0.81	29.2	0.44	18.7	SI
1	56	1	0	0	0	0	1	0	0	?	?	?	?	?	?	?	?	?	0	1	0	0	0	0	0	1	0	0	?	?	?	?	?	?	?	NO
1	21	0	0	0	1	0	1	0	0	?	?	?	?	?	?	?	?	?	0	0	1	0	0	1	0	0	0	0	0	57	41	1.42	22.9	0.55	14.1	NO
1	67	0	1	0	0	0	1	0	0	1	24	0	1	0	0	0	120	444	0	1	0	0	0	0	1	0	0	0	0	40	40	1.66	43	1.44	52	SI
1	59	1	0	0	0	0	1	0	0	0	54	1	0	0	0	0	26	470	1	0	0	0	0	0	1	0	0	0	0	64	48	1.36	35	0.49	17	SI
1	59	0	1	0	0	0	0	0	1	?	?	?	?	?	?	?	?	?	0	1	0	0	0	0	0	1	0	1	0	49	35	1.61	38.1	1.46	46	NO
1	53	0	1	0	0	0	1	0	0	0	58	1	0	0	0	0	72	465	0	1	0	0	0	0	1	0	0	0	0	58	38	1.88	41.3	1.59	46.3	SI
0	23	0	0	0	1	0	1	0	0	0	39	0	0	0	0	1	?	600	0	0	1	0	0	0	0	1	0	1	0	57	40	1.33	31.8	0.62	18.1	NO
0	59	0	1	0	0	0	1	0	0	0	54	0	0	0	0	1	10	475	0	1	0	0	0	0	0	1	0	0	?	?	?	?	?	?	?	NO
1	23	0	0	0	1	0	0	0	1	0	37	1	0	0	0	0	24	490	0	0	1	0	0	0	0	1	0	1	0	?	?	?	?	1.49	38	SI
1	40	0	1	0	0	0	1	0	0	0	42	0	0	0	0	1	18	394	1	0	0	0	0	0	0	1	0	0	0	76	44	1.4	29.4	1.25	23.7	SI
1	50	0	1	0	0	0	0	1	0	0	58	0	0	0	0	1	12	502	0	1	0	0	0	0	1	0	0	0	0	69	44	1.44	34.1	1.3	40.3	SI
1	57	0	1	0	0	0	1	0	0	0	52	1	0	0	0	0	300	586	0	1	0	0	0	1	0	0	0	0	0	62	35	2.95	73	2.34	77.5	SI
0	46	1	0	0	0	0	1	0	0	1	32	0	0	0	0	1	30	330	0	1	0	0	0	0	0	1	0	0	?	36	44	0.99	35	0.43	19	NO
1	56	1	0	0	0	0	1	0	0	0	52	0	0	0	0	1	18	408	0	1	0	0	0	1	0	0	0	0	0	62	68	2.18	51.1	0.52	16.4	SI
1	59	1	0	0	0	0	1	0	0	0	54	0	0	0	0	1	18	473	0	1	0	0	0	1	0	0	0	0	0	59	59	1.47	37.4	0.52	17.7	SI
1	52	1	0	0	0	0	1	0	0	1	49	0	0	0	0	1	24	516	0	0	1	0	0	0	0	1	0	1	0	63	57	1.95	38.9	0.64	16.8	NO
1	49	0	1	0	0	0	1	0	0	0	46	1	0	0	0	0	24	343	0	1	0	0	0	1	0	0	0	0	0	39	35	1.25	1.3	31.1	1.3	NO
1	51	1	0	0	0	0	1	0	0	1	20	0	0	1	0	0	40	464	1	0	0	0	0	1	0	0	0	1	0	?	?	1.25	25.1	0.58	15.4	SI
1	35	0	0	0	0	1	1	0	0	1	52	0	0	0	0	1	24	369	0	0	1	0	0	1	0	0	0	0	0	61	38	2.93	57.5	1.37	34.2	SI
0	26	0	0	0	1	0	1	0	0	0	20	1	0	0	0	0	20	533	0	0	1	0	0	0	0	1	0	1	0	?	?	?	?	?	?	SI
1	59	1	0	0	0	0	1	0	0	1	35	1	0	0	0	0	36	509	1	0	0	0	0	0	1	0	0	0	0	63	46	2.77	56.2	0.66	18.1	SI
0	17	0	0	0	1	0	1	0	0	0	40	0	0	1	0	0	48	417	0	0	1	0	0	0	0	1	0	1	0	72	38	2.27	67.2	1.34	40.1	SI
1	21	0	0	0	1	0	0	0	1	1	51	1	0	0	0	0	18	422	0	0	1	0	0	0	0	1	0	1	?	48	45	?	?	?	?	NO
1	58	0	1	0	0	0	1	0	0	1	53	1	0	0	0	0	48	377	0	1	0	0	0	0	1	0	0	0	0	38	40	?	?	?	?	NO
0	29	0	0	0	1	0	1	0	0	0	25	0	0	0	0	1	8	492	0	0	1	0	0	0	0	1	0	0	1	48	37	0.63	20	0.51	19	SI
1	59	0	1	0	0	0	1	0	0	1	28	0	0	0	0	1	33	473	1	0	0	0	0	0	1	0	0	0	0	50	49	1.71	39.5	0.99	31	NO
1	62	0	1	0	0	0	1	0	0	0	29	0	0	0	1	0	48	617	0	1	0	0	0	1	0	0	0	0	0	59	37	2.1	48.3	1.86	58.9	NO
1	37	0	0	0	0	1	1	0	0	0	47	0	1	0	0	0	48	543	0	0	1	0	0	0	0	1	0	1	0	65	45	1.23	?	0.97	?	NO
1	63	1	0	0	0	0	1	0	0	0	36	1	0	0	0	0	12	457	0	1	0	0	0	0	1	0	0	0	0	57	49	1.76	47	0.79	29	SI
1	27	0	0	0	1	0	1	0	0	1	28	0	1	0	0	0	12	437	0	0	1	0	0	1	0	0	0	0	0	65	47	1.39	25	0.8	18	SI
1	39	0	0	0	0	1	1	0	0	0	39	0	0	0	0	1	36	492	0	0	1	0	0	1	0	0	0	1	0	50	49	1.62	31.5	1.1	27.6	SI
1	61	1	0	0	0	0	1	0	0	1	63	1	0	0	0	0	48	543	0	1	0	0	0	0	0	1	0	1	?	?	?	?	?	?	?	NO
1	62	1	0	0	0	0	1	0	0	0	48	0	0	0	1	0	96	439	0	1	0	0	0	1	0	0	0	0	0	69	44	2.75	65.2	0.63	20.3	SI
1	60	1	0	0	0	0	1	0	0	1	33	0	1	0	0	0	30	449	0	0	1	0	0	1	0	0	0	0	0	51	50	1.79	40.8	0.48	15	SI
1	55	1	0	0	0	0	1	0	0	1	40	0	1	0	0	0	24	453	0	0	1	0	0	1	0	0	0	0	0	43	54	2.04	39.7	0.6	15.6	SI
1	18	0	0	0	1	0	1	0	0	1	18	1	0	0	0	0	72	484	0	0	0	0	1	1	0	0	0	0	0	79	39	1.98	58	1.14	40	SI
1	37	0	0	0	0	1	1	0	0	0	42	0	0	1	0	0	24	450	0	0	1	0	0	1	0	0	0	0	0	36	53	1.47	31.5	0.68	18.3	SI
1	61	0	1	0	0	0	1	0	0	0	42	1	0	0	0	0	24	444	0	1	0	0	0	0	0	1	0	0	0	46	59	1.2	32	0.46	16.6	SI
0	59	0	1	0	0	0	1	0	0	1	43	1	0	0	0	0	24	545	0	1	0	0	0	0	1	0	0	0	0	67	45	1.29	45.9	0.97	46	SI
0	18	0	0	0	1	0	1	0	0	0	30	0	0	1	0	0	24	553	0	0	1	0	0	0	0	1	0	0	0	64	40	1.04	39	0.51	22	SI
1	63	0	1	0	0	0	1	0	0	0	54	1	0	0	0	0	240	467	1	0	0	0	0	0	0	1	0	0	?	?	?	?	?	?	?	NO
1	53	0	1	0	0	0	1	0	0	0	48	0	1	0	0	0	24	430	0	0	1	0	0	1	0	0	0	0	1	61	43	1.47	32	1.21	34	NO
1	49	1	0	0	0	0	1	0	0	1	34	0	1	0	0	0	24	569	1	0	0	0	0	0	0	0	1	0	?	76	36	3.15	70.4	0.84	24.4	SI
1	58	1	0	0	0	0	1	0	0	1	19	0	1	0	0	0	24	512	0	1	0	0	0	1	0	0	0	0	0	52	50	2.41	49	0.84	13	SI
1	65	0	1	0	0	0	1	0	0	0	29	0	0	0	1	0	135	462	1	0	0	0	0	0	0	1	0	0	0	48	32	2.31	53.4	2.03	64.7	SI
1	64	1	0	0	0	0	1	0	0	1	28	0	1	0	0	0	96	492	0	1	0	0	0	0	1	0	0	0	0	56	60	0.96	22	0.47	14.7	SI
1	59	1	0	0	0	0	1	0	0	1	41	1	0	0	0	0	19	647	1	0	0	0	0	0	1	0	0	0	0	64	44	1.48	36	0.64	21	SI
1	33	0	0	0	0	1	0	1	0	1	19	0	1	0	0	0	24	480	0	1	0	0	0	1	0	0	0	0	0	58	30	2.91	71.6	0.92	28.4	SI
1	57	1	0	0	0	0	1	0	0	1	32	0	1	0	0	0	48	412	1	0	0	0	0	0	1	0	0	0	0	?	?	?	?	?	?	SI
0	57	1	0	0	0	0	1	0	0	0	54	1	0	0	0	0	60	604	0	0	1	0	0	0	1	0	0	0	0	67	39	1.85	58	0.63	26.6	SI
1	60	0	1	0	0	0	1	0	0	0	49	0	0	0	1	0	24	436	0	1	0	0	0	0	0	1	0	0	0	78	43	1.43	30.7	1.38	40.8	SI
1	62	1	0	0	0	0	1	0	0	1	38	0	0	0	0	1	24	554	1	0	0	0	0	0	1	0	0	0	0	40	48	2.04	40.3	0.71	19.2	SI
1	63	1	0	0	0	0	1	0	0	1	60	1	0	0	0	0	24	470	0	0	1	0	0	1	0	0	0	0	0	51	50	1.41	?	0.49	16.3	SI
0	19	0	0	0	1	0	1	0	0	0	16	0	0	1	0	0	48	570	0	0	1	0	0	0	0	1	0	1	0	79	36	2.11	63.5	1.37	48	SI
1	39	0	0	1	0	0	1	0	0	1	55	0	0	1	0	0	72	559	0	0	1	0	0	0	0	1	0	1	?	53	41	1.27	23	1.04	24	NO
0	57	0	1	0	0	0	1	0	0	0	59	1	0	0	0	0	216	465	1	0	0	0	0	0	1	0	0	0	0	66	26	1.29	45	0.9	42	SI
1	66	0	1	0	0	0	1	0	0	1	42	0	0	0	1	0	72	617	0	1	0	0	0	0	1	0	0	0	0	60	33	1.73	35	1.5	42	SI
1	59	1	0	0	0	0	1	0	0	1	35	1	0	0	0	0	18	506	0	1	0	0	0	0	1	0	0	0	0	57	54	1.82	39	0.81	23.5	NO
1	52	0	1	0	0	0	1	0	0	1	46	1	0	0	0	0	92	500	0	1	0	0	0	0	1	0	0	0	0	39	40	1.66	39.2	1.47	45.5	SI
1	60	1	0	0	0	0	1	0	0	1	54	1	0	0	0	0	92	358	0	0	1	0	0	1	0	0	0	0	0	59	40	2.9	60	0.86	24	SI
0	60	1	0	0	0	0	1	0	0	1	32	0	1	0	0	0	28	444	0	1	0	0	0	1	0	0	0	0	0	45	62	1.29	30.5	0.38	12	SI
1	26	0	0	0	1	0	0	1	0	1	54	1	0	0	0	0	12	390	0	0	1	0	0	1	0	0	0	0	1	42	65	?	?	?	?	NO
0	28	0	0	0	1	0	1	0	0	0	18	0	0	0	1	0	48	486	0	0	1	0	0	1	0	0	0	1	0	61	38	0.77	22.8	0.56	19.7	SI
0	59	0	1	0	0	0	1	0	0	0	58	1	0	0	0	0	24	452	0	1	0	0	0	0	0	1	0	1	1	48	46	1.04	33.5	0.86	37.4	NO
1	60	0	1	0	0	0	1	0	0	1	45	1	0	0	0	0	120	465	0	1	0	0	0	1	0	0	0	0	0	74	36	2.45	46.9	2.07	53.7	SI
1	62	1	0	0	0	0	1	0	0	0	61	1	0	0	0	0	72	549	0	0	1	0	0	0	0	1	0	0	1	45	52	1.21	31.6	0.5	17.9	NO
0	18	0	0	0	1	0	0	0	1	0	31	1	0	0	0	0	24	583	0	0	1	0	0	0	0	1	0	1	0	56	55	2.33	64	1.34	42	NO
1	54	1	0	0	0	0	1	0	0	1	66	1	0	0	0	0	24	572	0	1	0	0	0	0	1	0	0	0	0	45	62	1.29	30.5	0.38	12	SI
1	64	1	0	0	0	0	1	0	0	1	25	0	1	0	0	0	16	554	0	1	0	0	0	0	0	1	0	0	0	50	29	4.5	96.4	1.88	55.4	NO
1	35	0	0	0	0	1	1	0	0	1	18	0	1	0	0	0	48	530	0	0	1	0	0	0	0	1	0	0	0	63	43	1.26	26.9	0.51	13.7	SI
0	50	1	0	0	0	0	1	0	0	0	40	0	1	0	0	0	40	371	0	0	1	0	0	0	1	0	0	0	1	63	37	1.73	50	0.72	27	SI
1	60	1	0	0	0	0	1	0	0	1	36	0	1	0	0	0	72	494	0	1	0	0	0	1	0	0	0	0	0	63	62	1.68	37.3	0.57	17.3	NO
0	28	0	1	0	0	0	1	0	0	1	43	1	0	0	0	0	8	380	0	1	0	0	0	0	0	1	0	1	1	?	?	1.41	39.8	1.26	44.7	NO
1	62	0	1	0	0	0	1	0	0	1	61	0	1	0	0	0	24	393	0	1	0	0	0	0	0	1	0	0	0	51	43	2.77	55.7	2.16	59.4	NO
1	49	0	1	0	0	0	0	1	0	0	54	1	0	0	0	0	24	426	0	0	1	0	0	0	0	1	0	0	0	?	?	?	?	?	?	NO
1	59	1	0	0	0	0	1	0	0	1	37	1	0	0	0	0	48	509	0	1	0	0	0	0	1	0	0	0	0	59	46	1.83	41.9	0.61	18.9	NO
0	24	0	0	0	1	0	1	0	0	0	20	0	0	0	1	0	24	522	0	0	1	0	0	0	1	0	0	0	0	59	47	1.64	39.9	0.68	20.1	SI
1	28	0	0	0	1	0	1	0	0	1	30	0	1	0	0	0	18	583	0	0	1	0	0	0	0	1	0	1	0	61	45	1.72	36.4	0.69	18.1	SI
1	40	0	0	0	0	1	1	0	0	0	45	0	0	0	0	1	48	486	0	0	1	0	0	1	0	0	0	0	1	72	40	1.03	20.9	0.94	24.3	SI
1	19	0	0	0	1	0	0	1	0	0	49	1	0	0	0	0	24	420	0	0	1	0	0	0	0	1	0	1	0	?	?	2.33	74	1.59	61	NO
1	55	1	0	0	0	0	1	0	0	1	48	1	0	0	0	0	24	520	0	0	1	0	0	1	0	0	0	0	0	51	42	3.09	68	1.16	33.9	SI
1	54	1	0	0	0	0	1	0	0	1	53	1	0	0	0	0	216	428	0	0	1	0	0	0	0	1	0	1	0	54	53	2.43	52	0.71	20	SI
1	33	0	0	0	1	0	0	1	0	1	48	1	0	0	0	0	20	408	0	0	1	0	0	1	0	0	0	0	0	51	54	1.34	24	0.6	13.9	SI
1	61	1	0	0	0	0	1	0	0	1	52	1	0	0	0	0	48	408	0	1	0	0	0	0	1	0	0	0	0	67	44	1.32	32.8	0.53	18	SI
1	55	1	0	0	0	0	1	0	0	1	40	1	0	0	0	0	48	422	0	0	1	0	0	0	0	1	0	0	0	73	49	2.01	43	0.49	14	SI
1	21	0	0	0	1	0	0	1	0	1	44	1	0	0	0	0	72	370	0	0	1	0	0	1	0	0	0	0	0	45	65	1.05	22	0.58	14	SI
1	63	0	1	0	0	0	1	0	0	0	52	0	0	0	0	1	22	515	0	1	0	0	0	0	1	0	0	0	0	?	?	?	?	?	?	SI
1	57	1	0	0	0	0	1	0	0	1	32	0	1	0	0	0	20	516	0	1	0	0	0	1	0	0	0	0	0	?	?	?	?	?	?	SI
0	42	0	0	0	0	1	1	0	0	0	51	1	0	0	0	0	24	390	0	0	1	0	0	1	0	0	0	0	1	53	36	1.45	40.6	1.24	44.2	NO
1	61	1	0	0	0	0	1	0	0	1	45	0	0	0	0	1	72	360	0	1	0	0	0	1	0	0	0	0	0	66	44	2.42	60	0.6	20.1	SI
1	53	0	1	0	0	0	1	0	0	1	22	0	1	0	0	0	20	407	0	0	1	0	0	1	0	0	0	0	0	68	35	2.6	54	2.18	60	SI
1	59	1	0	0	0	0	1	0	0	0	62	1	0	0	0	0	96	621	0	0	1	0	0	0	1	0	0	0	0	74	42	2.23	44.7	1	27	SI
0	27	0	1	0	0	0	1	0	0	0	42	1	0	0	0	0	32	357	1	0	0	0	0	0	1	0	0	0	0	?	?	1.34	37	1.3	41.3	SI
0	21	0	0	0	1	0	0	1	0	0	21	0	0	0	1	0	36	596	0	0	1	0	0	0	1	0	0	0	0	76	37	2.64	67.6	1.63	47.3	SI
0	59	1	0	0	0	0	1	0	0	0	61	1	0	0	0	0	18	549	0	1	0	0	0	0	1	0	0	0	0	58	42	1.91	64	0.65	29	SI
0	29	0	0	0	1	0	1	0	0	1	23	1	0	0	0	0	7	503	0	0	1	0	0	0	0	1	0	0	0	64	42	1.53	31.8	0.81	24.8	SI
1	64	1	0	0	0	0	1	0	0	0	28	0	1	0	0	0	18	482	0	1	0	0	0	0	1	0	0	0	0	79	43	1.98	47	0.68	22	SI
1	48	0	1	0	0	0	1	0	0	1	39	1	0	0	0	0	24	546	0	0	0	1	0	0	0	1	0	1	1	61	48	1.45	26.8	1.19	28.7	SI
1	53	0	1	0	0	0	1	0	0	0	46	0	0	0	0	1	20	541	0	1	0	0	0	0	1	0	0	0	0	44	43	1.7	37	1.17	34	SI
1	62	1	0	0	0	0	1	0	0	1	54	1	0	0	0	0	24	516	0	0	1	0	0	1	0	0	0	0	0	58	48	1.88	42.8	0.92	28.4	SI
1	37	0	0	0	1	0	1	0	0	0	24	1	0	0	0	0	16	369	0	0	1	0	0	1	0	0	0	0	0	54	52	1.61	36.5	0.66	18.8	SI
1	58	1	0	0	0	0	1	0	0	0	65	1	0	0	0	0	12	485	0	1	0	0	0	0	1	0	0	0	0	92	41	2.28	57	0.78	26	NO
0	53	1	0	0	0	0	1	0	0	0	51	1	0	0	0	0	20	637	0	0	1	0	0	0	1	0	0	0	0	79	41	1.15	33	0.59	22.3	SI
1	60	1	0	0	0	0	1	0	0	1	48	0	1	0	0	0	20	400	1	0	0	0	0	0	1	0	0	0	0	60	40	2.71	64	0.71	23	SI
0	54	1	0	0	0	0	1	0	0	1	50	1	0	0	0	0	24	419	0	0	1	0	0	0	0	1	0	0	0	67	50	2.58	74	0.83	36	SI
1	57	0	1	0	0	0	1	0	0	0	57	0	1	0	0	0	10	481	0	1	0	0	0	0	1	0	0	1	0	52	48	2.07	63.8	1.81	68.5	NO
1	21	0	0	0	1	0	1	0	0	0	30	1	0	0	0	0	24	678	0	0	0	0	1	1	0	0	0	0	0	60	33	2.96	62	1.25	29	NO
1	57	1	0	0	0	0	1	0	0	0	48	1	0	0	0	0	13	476	0	0	1	0	0	1	0	0	0	0	0	75	39	2.16	54.2	0.9	30	SI
1	60	1	0	0	0	0	1	0	0	0	31	0	1	0	0	0	24	514	1	0	0	0	0	0	1	0	0	0	0	66	40	1.64	45.6	0.75	18	SI
1	53	0	1	0	0	0	1	0	0	0	56	1	0	0	0	0	24	508	0	1	0	0	0	0	1	0	0	0	0	58	34	2.11	43	1.73	46	SI
1	19	0	0	0	1	0	1	0	0	0	48	1	0	0	0	0	24	499	0	0	1	0	0	0	0	1	0	0	0	61	49	0.88	19	0.6	15.2	SI
1	49	1	0	0	0	0	1	0	0	0	53	1	0	0	0	0	24	415	0	0	1	0	0	0	0	1	0	0	0	66	34	3.1	65	2.4	66	SI
0	25	0	0	0	1	0	1	0	0	0	60	1	0	0	0	0	250	441	0	0	1	0	0	0	0	1	0	1	0	69	39	0.88	23.8	0.7	22.6	NO
1	51	1	0	0	0	0	1	0	0	1	52	0	0	0	0	1	34	554	0	1	0	0	0	1	0	0	0	0	0	67	35	2.94	63.2	0.8	22.8	SI
0	59	1	0	0	0	0	1	0	0	1	38	1	0	0	0	0	112	459	0	1	0	0	0	0	1	0	0	0	0	61	46	1.32	37.6	0.45	17.2	SI
1	49	0	1	0	0	0	1	0	0	0	48	1	0	0	0	0	24	372	0	0	1	0	0	1	0	0	0	0	0	56	36	2.61	49.3	2.22	55.5	SI
1	63	1	0	0	0	0	1	0	0	1	51	0	1	0	0	0	36	420	0	0	1	0	0	0	0	1	0	0	0	53	58	1.55	33	0.47	13.7	NO
1	20	0	0	0	1	0	1	0	0	1	37	1	0	0	0	0	24	507	0	0	1	0	0	1	0	0	0	0	0	53	43	1.14	22	0.69	17	SI
1	61	1	0	0	0	0	1	0	0	0	39	0	0	0	0	1	72	424	0	1	0	0	0	1	0	0	0	0	0	?	?	1.77	48	0.49	18	SI
1	61	1	0	0	0	0	1	0	0	1	43	1	0	0	0	0	12	402	0	0	1	0	0	0	0	1	0	0	0	62	42	1.71	35.2	0.57	16.1	SI
1	52	0	1	0	0	0	1	0	0	0	57	1	0	0	0	0	48	428	0	1	0	0	0	0	1	0	0	0	0	70	37	2.29	44	1.89	48.4	SI
1	61	0	1	0	0	0	1	0	0	0	46	1	0	0	0	0	12	610	0	1	0	0	0	0	1	0	0	0	0	68	33	2.28	51	2.11	64	SI
1	18	0	0	0	1	0	1	0	0	1	28	1	0	0	0	0	48	553	0	0	1	0	0	0	0	1	0	1	0	67	41	3.26	89	2.16	71	SI
1	60	1	0	0	0	0	1	0	0	1	54	1	0	0	0	0	24	460	1	0	0	0	0	0	1	0	0	0	0	33	44	1.68	42.7	0.58	20	SI
1	51	0	1	0	0	0	1	0	0	0	45	0	0	0	0	1	48	550	0	1	0	0	0	0	1	0	0	0	0	?	?	?	?	?	?	SI
1	61	1	0	0	0	0	0	1	0	1	65	1	0	0	0	0	48	405	0	0	1	0	0	0	1	0	0	1	1	59	46	1.48	35.4	0.6	19	NO
0	64	1	0	0	0	0	1	0	0	1	35	1	0	0	0	0	24	475	0	1	0	0	0	0	1	0	0	0	0	?	?	?	?	?	?	SI
1	48	1	0	0	0	0	1	0	0	1	66	0	0	0	0	1	24	519	0	0	1	0	0	1	0	0	0	0	0	55	77	1.58	30.8	0.6	15.4	SI
1	64	1	0	0	0	0	1	0	0	1	48	0	0	0	0	1	72	466	1	0	0	0	0	0	1	0	0	0	0	?	?	?	?	?	?	SI
1	64	1	0	0	0	0	1	0	0	1	48	0	0	0	0	1	72	466	0	1	0	0	0	0	1	0	0	0	0	?	?	?	?	?	?	SI
1	64	1	0	0	0	0	1	0	0	0	54	1	0	0	0	0	96	466	0	1	0	0	0	0	1	0	0	0	?	?	?	?	?	?	?	SI
1	60	0	1	0	0	0	1	0	0	0	54	1	0	0	0	0	24	360	1	0	0	0	0	0	1	0	0	0	0	67	42	2.32	50	2.15	61.7	SI
0	46	0	0	1	0	0	1	0	0	1	59	1	0	0	0	0	20	556	0	0	1	0	0	0	1	0	0	1	1	57	61	1	23.7	0.54	16.8	SI
1	63	1	0	0	0	0	1	0	0	0	50	1	0	0	0	0	24	484	0	1	0	0	0	1	0	0	0	0	0	60	50	1.85	34.5	1.8	459	SI
0	15	0	0	0	1	0	0	1	0	0	26	0	0	0	0	1	72	446	0	0	1	0	0	1	0	0	0	1	0	64	39	1.63	57.7	0.9	40	SI
0	52	1	0	0	0	0	1	0	0	1	64	1	0	0	0	0	48	375	0	1	0	0	0	0	1	0	0	0	0	51	42	1.94	56.8	0.55	21.1	SI
0	26	0	0	0	1	0	1	0	0	1	22	0	1	0	0	0	72	587	0	0	1	0	0	0	0	1	0	0	1	?	?	?	?	?	?	NO
0	30	0	0	0	1	0	1	0	0	0	32	1	0	0	0	0	26	440	0	0	1	0	0	0	0	1	0	1	0	70	51	1.47	36.6	0.6	18.6	SI
1	59	1	0	0	0	0	1	0	0	1	62	1	0	0	0	0	192	384	1	0	0	0	0	0	1	0	0	0	0	41	59	1.44	33.6	0.47	14.9	SI
1	62	1	0	0	0	0	1	0	0	1	62	1	0	0	0	0	192	384	0	1	0	0	0	0	1	0	0	0	0	53	46	2.04	48	0.52	17	SI
1	56	1	0	0	0	0	1	0	0	1	18	0	1	0	0	0	14	392	0	0	1	0	0	0	1	0	0	0	0	72	37	1.87	38.4	0.83	22.8	NO
1	33	0	0	0	0	1	0	1	0	1	47	0	0	0	0	1	36	539	0	0	1	0	0	0	0	1	0	1	0	58	43	1.16	22.5	0.81	19.9	NO
0	51	1	0	0	0	0	1	0	0	1	57	1	0	0	0	0	27	575	0	1	0	0	0	0	1	0	0	0	0	59	48	1.6	50.4	0.64	26	SI
1	50	0	1	0	0	0	1	0	0	1	49	1	0	0	0	0	20	620	0	1	0	0	0	0	1	0	0	0	0	66	43	2.47	47.9	2.13	54.4	SI
0	37	0	0	0	0	1	1	0	0	1	48	1	0	0	0	0	24	440	0	0	1	0	0	1	0	0	0	0	0	59	49	1.63	43.6	0.67	22.4	SI
1	62	0	1	0	0	0	1	0	0	1	13	0	1	0	0	0	24	547	0	1	0	0	0	1	0	0	0	0	0	62	35	2.81	2.7	70.9	2.4	NO
1	55	0	1	0	0	0	1	0	0	0	55	0	0	0	0	1	24	494	0	1	0	0	0	0	1	0	0	0	0	75	41	95	2.4	50.8	2	SI
0	48	1	0	0	0	0	1	0	0	1	51	0	0	0	0	1	96	570	0	0	1	0	0	0	1	0	0	0	0	?	?	2.39	61	1.03	35	SI
1	53	1	0	0	0	0	1	0	0	1	55	0	1	0	0	0	28	344	0	0	1	0	0	1	0	0	0	0	0	48	60	1.38	34.3	0.41	13.6	SI
1	39	0	1	0	0	0	1	0	0	0	67	1	0	0	0	0	24	537	0	0	1	0	0	1	0	0	0	1	0	?	?	?	?	?	?	SI
1	53	1	0	0	0	0	1	0	0	1	67	1	0	0	0	0	20	518	0	1	0	0	0	1	0	0	0	0	0	?	?	?	?	?	?	NO
1	25	0	0	0	1	0	1	0	0	0	48	0	1	0	0	0	20	450	0	0	1	0	0	1	0	0	0	0	0	?	?	?	?	?	?	SI
0	30	0	0	0	1	0	1	0	0	0	53	1	0	0	0	0	12	480	0	0	1	0	0	0	0	1	0	1	0	?	?	?	?	?	?	SI
1	60	1	0	0	0	0	1	0	0	1	45	1	0	0	0	0	12	354	0	1	0	0	0	0	1	0	0	0	0	?	?	?	?	?	?	SI
1	62	1	0	0	0	0	1	0	0	1	62	1	0	0	0	0	48	380	0	1	0	0	0	1	0	0	0	0	0	?	?	?	?	?	?	SI
1	66	0	1	0	0	0	1	0	0	0	43	1	0	0	0	0	19	394	0	1	0	0	0	0	1	0	0	0	0	?	?	?	?	?	?	SI
1	65	0	1	0	0	0	1	0	0	0	45	1	0	0	0	0	204	396	0	1	0	0	0	0	1	0	0	0	0	?	?	?	?	?	?	SI
1	63	0	1	0	0	0	1	0	0	1	56	1	0	0	0	0	18	453	0	1	0	0	0	0	1	0	0	0	0	?	?	?	?	?	?	SI
0	40	0	1	0	0	0	1	0	0	0	53	1	0	0	0	0	20	449	0	1	0	0	0	0	1	0	0	0	0	?	?	?	?	?	?	SI
1	55	0	1	0	0	0	1	0	0	0	70	1	0	0	0	0	12	504	0	1	0	0	0	1	0	0	0	0	0	?	?	?	?	?	?	NO
1	66	1	0	0	0	0	1	0	0	1	69	1	0	0	0	0	20	480	0	1	0	0	0	1	0	0	0	0	0	?	?	?	?	?	?	SI
0	49	0	0	1	0	0	1	0	0	1	51	1	0	0	0	0	12	387	0	0	1	0	0	1	0	0	0	0	0	?	?	?	?	?	?	SI
1	50	1	0	0	0	0	1	0	0	1	?	?	?	?	?	?	?	?	0	1	0	0	0	0	0	1	0	0	0	?	?	?	?	?	?	SI
1	56	1	0	0	0	0	1	0	0	1	20	1	0	0	0	0	20	416	0	1	0	0	0	0	1	0	0	0	0	?	?	?	?	?	?	SI
1	50	0	1	0	0	0	1	0	0	0	46	1	0	0	0	0	12	580	0	1	0	0	0	0	1	0	0	0	0	?	?	?	?	?	?	SI
1	53	0	0	0	0	1	1	0	0	1	51	1	0	0	0	0	10	460	0	1	0	0	0	0	1	0	0	0	0	69	38	3.67	72.9	2.54	67.2	SI
1	36	0	0	0	1	0	1	0	0	1	36	1	0	0	0	0	18	407	0	0	1	0	0	1	0	0	0	0	0	?	?	?	?	?	?	SI
0	65	0	1	0	0	0	1	0	0	1	62	0	0	0	0	1	48	474	0	1	0	0	0	0	0	1	0	?	0	?	?	?	?	?	?	SI
0	55	0	0	1	0	0	1	0	0	0	51	1	0	0	0	0	20	505	0	0	1	0	0	0	0	1	0	?	0	?	?	?	?	?	?	NO
1	22	0	0	0	1	0	1	0	0	0	62	1	0	0	0	0	168	473	0	0	1	0	0	0	0	1	0	1	0	?	?	?	?	?	?	SI
1	52	0	1	0	0	0	1	0	0	1	67	1	0	0	0	0	360	521	1	0	0	0	0	0	0	0	1	0	0	70	35	2.35	43.4	2.1	51.6	SI
1	56	0	1	0	0	0	1	0	0	1	67	1	0	0	0	0	360	521	0	1	0	0	0	0	0	0	1	0	0	?	?	?	?	?	?	SI
0	49	0	0	1	0	0	1	0	0	0	52	1	0	0	0	0	96	505	0	0	1	0	0	0	0	1	0	1	0	63	50	1.07	27.5	0.67	22.7	NO
1	59	0	1	0	0	0	1	0	0	1	65	1	0	0	0	0	24	479	0	1	0	0	0	0	0	1	0	?	0	60	42	1.87	37	1.56	42	NO
1	19	0	0	0	1	0	1	0	0	1	45	0	1	0	0	0	48	530	0	0	1	0	0	0	0	1	0	0	0	53	40	2.49	64.5	1.19	36.8	SI
1	26	0	0	0	1	0	1	0	0	1	64	1	0	0	0	0	24	490	0	0	1	0	0	1	0	0	0	0	0	85	45	2.65	59.9	1.47	40.6	SI
0	48	0	1	0	0	0	1	0	0	0	54	0	1	0	0	0	264	435	0	1	0	0	0	1	0	0	0	0	0	54	48	1.07	36	1.06	42	SI
0	53	1	0	0	0	0	1	0	0	0	68	1	0	0	0	0	24	437	0	1	0	0	0	0	1	0	0	0	0	59	54	1.75	53.4	0.76	30.5	SI
0	65	1	0	0	0	0	1	0	0	0	68	1	0	0	0	0	24	564	0	1	0	0	0	0	1	0	0	0	0	56	48	1.1	32.2	0.48	19.3	SI
0	63	0	1	0	0	0	1	0	0	0	62	1	0	0	0	0	24	419	0	1	0	0	0	0	1	0	0	0	0	36	60	0.75	24.7	0.69	31.1	SI
0	19	0	0	0	1	0	1	0	0	0	17	0	0	1	0	0	48	374	0	0	1	0	0	1	0	0	0	0	0	58	45	1.58	53.8	0.77	30.7	SI
0	33	0	1	0	0	0	1	0	0	0	61	1	0	0	0	0	24	528	0	1	0	0	0	1	0	0	0	1	0	67	38	?	?	?	?	SI
1	19	0	0	0	1	0	1	0	0	0	47	1	0	0	0	0	48	580	0	0	1	0	0	1	0	0	0	0	0	65	35	2.15	47	1.1	29	SI
1	53	1	0	0	0	0	1	0	0	1	63	1	0	0	0	0	24	552	1	0	0	0	0	0	1	0	0	0	0	70	37	3.04	66.6	0.93	27.1	SI
1	47	0	1	0	0	0	1	0	0	1	55	1	0	0	0	0	24	436	0	1	0	0	0	0	1	0	0	0	0	65	47	3.2	61.7	1.08	27.3	SI
1	27	0	0	0	1	0	1	0	0	1	61	1	0	0	0	0	48	476	0	0	1	0	0	1	0	0	0	1	1	66	48	2.13	45	1.24	32.2	NO
1	65	1	0	0	0	0	1	0	0	0	44	1	0	0	0	0	120	420	0	1	0	0	0	0	1	0	0	0	0	71	44	1.97	57	0.76	30	SI
1	48	0	1	0	0	0	1	0	0	0	62	0	0	0	0	1	48	476	0	1	0	0	0	0	1	0	0	1	0	43	35	1.2	21.9	1.11	26.5	SI
1	61	0	1	0	0	0	1	0	0	1	64	0	0	0	0	1	48	580	1	0	0	0	0	0	1	0	0	0	0	78	38	2.68	69.5	2.34	77	SI
1	55	1	0	0	0	0	1	0	0	1	57	0	1	0	0	0	24	356	0	0	1	0	0	0	0	1	0	1	1	58	42	3.37	72	1.3	37	NO
0	47	0	0	0	1	0	1	0	0	0	53	1	0	0	0	0	24	445	0	0	1	0	0	1	0	0	0	0	0	67	45	1.91	56	0.68	25	SI
0	43	0	0	0	1	0	1	0	0	0	43	1	0	0	0	0	24	521	0	0	1	0	0	0	0	1	0	0	0	55	48	0.81	28.6	0.45	18.5	NO
1	60	1	0	0	0	0	1	0	0	1	60	1	0	0	0	0	24	324	0	1	0	0	0	0	1	0	0	0	0	69	49	2.11	48	0.56	17.2	SI
0	34	0	0	0	1	0	1	0	0	0	49	0	1	0	0	0	24	584	0	0	1	0	0	1	0	0	0	1	0	65	39	1.48	40	0.61	20.4	NO
0	53	0	1	0	0	0	1	0	0	0	67	1	0	0	0	0	48	570	0	1	0	0	0	0	1	0	0	0	0	66	42	0.92	27.7	0.81	31.6	NO
